# Supplementary material for: CDK12 promotes tumorigenesis but induces vulnerability to therapies inhibiting folate one-carbon metabolism in breast cancer
Source: Nat Commun. 2022 May 12;13:2642. doi: 10.1038/s41467-022-30375-8 (PMC9098894; doi:10.1038/s41467-022-30375-8)
Supplement: Supplementary file 4 — Supplementary Data 1 [file 41467_2022_30375_MOESM4_ESM.xlsx]

## Sheet: MCF10A_CDK12-OE_vs_EV
gene_symbol	log2FoldChange	logCPM	pvalue	padj	gene_biotype	description	ensembl_gene_id	entrezgene_id		This table contains the list of genes differentially regulated in the global transcriptomic profile of CDK12-OE vs. control EV MCF10A cells (MCF10A_CDK12-OE_vs_EV sheet) and CDK12-KI/PyMT vs. WT/PyMT tumor cells (PyMT_CDK12-KI_vs_PyMT_WT sheet). For each entry, the following information is reported (from left to right): - Gene symbol (gene symbol corresponding to HUGO nomenclature). - log2(fold c…
CDK12	4.42544	6.85782	9.2073e-17	9.82146e-13	protein_coding	cyclin dependent kinase 12	ENSG00000167258	51755
BIRC3	-3.55993	9.41823	1.48586e-16	9.82146e-13	protein_coding	baculoviral IAP repeat containing 3	ENSG00000023445	330
FN1	-3.59382	6.47978	1.87254e-16	9.82146e-13	protein_coding	fibronectin 1	ENSG00000115414	2335
CCNA2	4.34929	5.92367	2.74561e-16	1.08006e-12	protein_coding	cyclin A2	ENSG00000145386	890
PHGDH	3.43644	6.43398	5.10823e-16	1.60756e-12	protein_coding	phosphoglycerate dehydrogenase	ENSG00000092621	26227
PCK2	4.51343	5.12457	1.24476e-15	2.97045e-12	protein_coding	phosphoenolpyruvate carboxykinase 2, mitochondrial	ENSG00000100889	5106
KIF20A	2.94356	6.64998	1.32146e-15	2.97045e-12	protein_coding	kinesin family member 20A	ENSG00000112984	10112
STC2	3.1865	5.95782	2.69006e-15	5.29101e-12	protein_coding	stanniocalcin 2	ENSG00000113739	8614
HMMR	2.93045	6.41861	3.45882e-15	5.51245e-12	protein_coding	hyaluronan mediated motility receptor	ENSG00000072571	3161
CDC20	3.24615	5.8116	3.64586e-15	5.51245e-12	protein_coding	cell division cycle 20	ENSG00000117399	991
ALDH1L2	3.04746	5.97904	3.85364e-15	5.51245e-12	protein_coding	aldehyde dehydrogenase 1 family member L2	ENSG00000136010	160428
CCNB1	2.74356	7.29704	5.08519e-15	6.07481e-12	protein_coding	cyclin B1	ENSG00000134057	891
GPD2	2.83558	6.40544	5.19434e-15	6.07481e-12	protein_coding	glycerol-3-phosphate dehydrogenase 2	ENSG00000115159	2820
H1-5	2.70908	6.49335	6.00822e-15	6.07481e-12	protein_coding	H1.5 linker histone, cluster member	ENSG00000184357	3009
G3BP2	2.46583	6.80878	6.14083e-15	6.07481e-12	protein_coding	G3BP stress granule assembly factor 2	ENSG00000138757	9908
ASPM	2.8911	7.09548	6.17712e-15	6.07481e-12	protein_coding	assembly factor for spindle microtubules	ENSG00000066279	259266
MCAM	4.13344	4.67343	6.60083e-15	6.10965e-12	protein_coding	melanoma cell adhesion molecule	ENSG00000076706	4162
PSAT1	2.85648	7.30314	7.23191e-15	6.32189e-12	protein_coding	phosphoserine aminotransferase 1	ENSG00000135069	29968
MAD2L1	3.01713	5.94505	8.50506e-15	7.04353e-12	protein_coding	mitotic arrest deficient 2 like 1	ENSG00000164109	4085
DEPDC1	3.46628	5.27602	9.59562e-15	7.54936e-12	protein_coding	DEP domain containing 1	ENSG00000024526	55635
HMGB2	2.47958	6.55513	1.11983e-14	8.01425e-12	protein_coding	high mobility group box 2	ENSG00000164104	3148
KRT81	2.63808	10.9593	1.12052e-14	8.01425e-12	protein_coding	keratin 81	ENSG00000205426	3887
TOP2A	2.4963	8.01329	1.27234e-14	8.70444e-12	protein_coding	DNA topoisomerase II alpha	ENSG00000131747	7153
ITGB1	2.40152	9.47738	1.63804e-14	1.07394e-11	protein_coding	integrin subunit beta 1	ENSG00000150093	3688
TRIB3	2.26736	6.82665	1.82745e-14	1.1263e-11	protein_coding	tribbles pseudokinase 3	ENSG00000101255	57761
P3H2	-2.15431	7.83531	1.86106e-14	1.1263e-11	protein_coding	prolyl 3-hydroxylase 2	ENSG00000090530	55214
PRC1	2.17911	6.93966	2.34568e-14	1.36701e-11	protein_coding	protein regulator of cytokinesis 1	ENSG00000198901	9055
MBNL1	2.23662	6.68103	2.62624e-14	1.47585e-11	protein_coding	muscleblind like splicing regulator 1	ENSG00000152601	4154
RN7SL471P	2.36402	6.84651	3.7625e-14	2.01337e-11	misc_RNA	RNA, 7SL, cytoplasmic 471, pseudogene	ENSG00000263426
CBS	4.98013	4.0911	3.86264e-14	2.01337e-11	protein_coding	cystathionine beta-synthase	ENSG00000160200	875
AARS1	2.06102	7.19496	3.96661e-14	2.01337e-11	protein_coding	alanyl-tRNA synthetase 1	ENSG00000090861	16
CENPF	2.21857	8.31333	4.3264e-14	2.12737e-11	protein_coding	centromere protein F	ENSG00000117724	1063
H1-3	2.64319	5.63487	4.89877e-14	2.33582e-11	protein_coding	H1.3 linker histone, cluster member	ENSG00000124575	3007
SULT1E1	-1.9975	7.15603	5.40056e-14	2.44278e-11	protein_coding	sulfotransferase family 1E member 1	ENSG00000109193	6783
CCNB2	2.71445	5.45501	5.43358e-14	2.44278e-11	protein_coding	cyclin B2	ENSG00000157456	9133
UPP1	2.0552	6.76287	5.97767e-14	2.56949e-11	protein_coding	uridine phosphorylase 1	ENSG00000183696	7378
IL6R	-2.29116	6.01136	6.04201e-14	2.56949e-11	protein_coding	interleukin 6 receptor	ENSG00000160712	3570
OIP5-AS1	2.17961	6.39251	6.6196e-14	2.74104e-11	lncRNA	OIP5 antisense RNA 1	ENSG00000247556	729082
H3C2	2.19169	6.26483	6.91334e-14	2.78926e-11	protein_coding	H3 clustered histone 2	ENSG00000286522	8358
H3C7	3.03717	4.8312	7.21829e-14	2.8395e-11	protein_coding	H3 clustered histone 7	ENSG00000277775	8968
NEDD9	-3.0425	4.76131	8.05231e-14	3.0896e-11	protein_coding	neural precursor cell expressed, developmentally down-regulated 9	ENSG00000111859	4739
C3	-2.03701	8.30887	8.37238e-14	3.0896e-11	protein_coding	complement C3	ENSG00000125730	718
TNC	-2.90307	5.11938	8.44313e-14	3.0896e-11	protein_coding	tenascin C	ENSG00000041982	3371
A2ML1	-2.33097	6.35462	9.25639e-14	3.31021e-11	protein_coding	alpha-2-macroglobulin like 1	ENSG00000166535	144568
TK1	3.18047	4.49036	1.18245e-13	4.13464e-11	protein_coding	thymidine kinase 1	ENSG00000167900	7083
ACAA2	2.30418	5.82159	1.49658e-13	5.03798e-11	protein_coding	acetyl-CoA acyltransferase 2	ENSG00000167315	10449
DLGAP5	2.69007	6.00512	1.52306e-13	5.03798e-11	protein_coding	DLG associated protein 5	ENSG00000126787	9787
DHFR	2.09034	6.16052	1.5599e-13	5.03798e-11	protein_coding	dihydrofolate reductase	ENSG00000228716	1719
NEK2	2.42296	5.51296	1.56887e-13	5.03798e-11	protein_coding	NIMA related kinase 2	ENSG00000117650	4751
KIF2C	2.55472	5.80215	1.73313e-13	5.2916e-11	protein_coding	kinesin family member 2C	ENSG00000142945	11004
MBNL2	2.11094	6.04899	1.73488e-13	5.2916e-11	protein_coding	muscleblind like splicing regulator 2	ENSG00000139793	10150
COL7A1	-2.09473	6.24527	1.74873e-13	5.2916e-11	protein_coding	collagen type VII alpha 1 chain	ENSG00000114270	1294
H4C14	1.77947	7.75959	1.85884e-13	5.51009e-11	protein_coding	H4 clustered histone 14	ENSG00000270882	8370
H3C8	2.42438	5.4349	1.89097e-13	5.51009e-11	protein_coding	H3 clustered histone 8	ENSG00000273983	8355
ANP32E	2.17988	6.36066	1.926e-13	5.51011e-11	protein_coding	acidic nuclear phosphoprotein 32 family member E	ENSG00000143401	81611
COL4A5	-1.78286	8.09945	1.96752e-13	5.52838e-11	protein_coding	collagen type IV alpha 5 chain	ENSG00000188153	1287
SESN3	-2.49795	5.38213	2.0201e-13	5.56536e-11	protein_coding	sestrin 3	ENSG00000149212	143686
MTPN	1.89044	7.09349	2.08162e-13	5.56536e-11	protein_coding	myotrophin	ENSG00000105887	136319
MTPN	1.89044	7.09349	2.08162e-13	5.56536e-11	protein_coding	myotrophin	ENSG00000105887	767558
ASNS	5.4506	7.48654	2.08679e-13	5.56536e-11	protein_coding	asparagine synthetase (glutamine-hydrolyzing)	ENSG00000070669	440
TLR2	-3.37265	4.22673	2.18152e-13	5.72103e-11	protein_coding	toll like receptor 2	ENSG00000137462	7097
NCAPG	2.06487	6.05411	2.31819e-13	5.84745e-11	protein_coding	non-SMC condensin I complex subunit G	ENSG00000109805	64151
PBK	2.13792	5.91787	2.33298e-13	5.84745e-11	protein_coding	PDZ binding kinase	ENSG00000168078	55872
KRT86	2.73294	5.57822	2.34121e-13	5.84745e-11	protein_coding	keratin 86	ENSG00000170442	3892
RRM1	1.93508	7.44267	2.41428e-13	5.91409e-11	protein_coding	ribonucleotide reductase catalytic subunit M1	ENSG00000167325	6240
FADS1	2.54954	5.59398	2.44306e-13	5.91409e-11	protein_coding	fatty acid desaturase 1	ENSG00000149485	3992
BUB1B	2.26192	5.65129	2.50672e-13	5.97625e-11	protein_coding	BUB1 mitotic checkpoint serine/threonine kinase B	ENSG00000156970	701
DCBLD1	-2.22183	5.57691	2.67109e-13	6.18588e-11	protein_coding	discoidin, CUB and LCCL domain containing 1	ENSG00000164465	285761
H3C4	2.53264	5.07322	2.67328e-13	6.18588e-11	protein_coding	H3 clustered histone 4	ENSG00000197409	8351
NUSAP1	2.06501	6.08237	3.05639e-13	6.9699e-11	protein_coding	nucleolar and spindle associated protein 1	ENSG00000137804	51203
SULF2	-1.7699	6.80958	3.1011e-13	6.97083e-11	protein_coding	sulfatase 2	ENSG00000196562	55959
ECT2	1.88449	6.35202	3.15979e-13	7.00271e-11	protein_coding	epithelial cell transforming 2	ENSG00000114346	1894
XBP1	2.2209	6.6521	3.25456e-13	7.11257e-11	protein_coding	X-box binding protein 1	ENSG00000100219	7494
ANLN	1.74705	7.50651	3.36905e-13	7.26192e-11	protein_coding	anillin actin binding protein	ENSG00000011426	54443
ANXA3	1.92134	7.6577	3.55749e-13	7.56447e-11	protein_coding	annexin A3	ENSG00000138772	306
H2AZ1	1.77065	8.75022	3.61983e-13	7.59441e-11	protein_coding	H2A.Z variant histone 1	ENSG00000164032	3015
ARL6IP1	1.80026	7.09176	3.68716e-13	7.63388e-11	protein_coding	ADP ribosylation factor like GTPase 6 interacting protein 1	ENSG00000170540	23204
SLC16A14	3.10802	4.42735	3.88687e-13	7.94285e-11	protein_coding	solute carrier family 16 member 14	ENSG00000163053	151473
BTG2	-1.92213	6.16917	3.96245e-13	7.99347e-11	protein_coding	BTG anti-proliferation factor 2	ENSG00000159388	7832
CKS1B	1.69197	7.17144	4.38421e-13	8.62833e-11	protein_coding	CDC28 protein kinase regulatory subunit 1B	ENSG00000173207	1163
KRT17	-1.92993	10.7257	4.38682e-13	8.62833e-11	protein_coding	keratin 17	ENSG00000128422	3872
BUB1	2.22551	5.73002	4.89071e-13	9.50066e-11	protein_coding	BUB1 mitotic checkpoint serine/threonine kinase	ENSG00000169679	699
STMN3	-4.71254	3.37851	5.54108e-13	1.06328e-10	protein_coding	stathmin 3	ENSG00000197457	50861
SEMA3C	-1.67492	7.8842	5.71638e-13	1.0837e-10	protein_coding	semaphorin 3C	ENSG00000075223	10512
FGFBP1	1.65351	7.20932	5.78741e-13	1.08411e-10	protein_coding	fibroblast growth factor binding protein 1	ENSG00000137440	9982
KIF14	2.09419	5.77841	5.92918e-13	1.08437e-10	protein_coding	kinesin family member 14	ENSG00000118193	9928
ANK2	3.58499	4.45339	5.97823e-13	1.08437e-10	protein_coding	ankyrin 2	ENSG00000145362	287
MATR3	1.88615	6.46135	6.08105e-13	1.08437e-10	protein_coding	matrin 3	ENSG00000280987	9782
MFGE8	-1.92125	6.00161	6.08826e-13	1.08437e-10	protein_coding	milk fat globule EGF and factor V/VIII domain containing	ENSG00000140545	4240
ECM2	4.91484	3.41007	6.23255e-13	1.08437e-10	protein_coding	extracellular matrix protein 2	ENSG00000106823	1842
SOD2	-1.6889	7.91835	6.2583e-13	1.08437e-10	protein_coding	superoxide dismutase 2	ENSG00000112096	6648
MAT2B	1.89088	6.56247	6.2712e-13	1.08437e-10	protein_coding	methionine adenosyltransferase 2B	ENSG00000038274	27430
TTK	2.10128	5.61739	6.82482e-13	1.16316e-10	protein_coding	TTK protein kinase	ENSG00000112742	7272
GNPNAT1	2.10001	5.60057	6.87473e-13	1.16316e-10	protein_coding	glucosamine-phosphate N-acetyltransferase 1	ENSG00000100522	64841
TNFAIP3	-2.44212	4.68425	7.0148e-13	1.16859e-10	protein_coding	TNF alpha induced protein 3	ENSG00000118503	7128
ADIRF	1.78348	6.57858	7.05537e-13	1.16859e-10	protein_coding	adipogenesis regulatory factor	ENSG00000148671	10974
H3C3	2.11916	5.52961	7.19336e-13	1.17904e-10	protein_coding	H3 clustered histone 3	ENSG00000287080	8352
ID1	1.89604	6.1754	7.43636e-13	1.20588e-10	protein_coding	inhibitor of DNA binding 1, HLH protein	ENSG00000125968	3397
PMEPA1	-2.57136	4.87272	7.51038e-13	1.20588e-10	protein_coding	prostate transmembrane protein, androgen induced 1	ENSG00000124225	56937
FANCD2	2.25059	5.34631	7.81376e-13	1.24191e-10	protein_coding	FA complementation group D2	ENSG00000144554	2177
NUF2	2.50292	5.26608	8.96958e-13	1.40383e-10	protein_coding	NUF2 component of NDC80 kinetochore complex	ENSG00000143228	83540
TMPO	1.59254	7.26048	9.01092e-13	1.40383e-10	protein_coding	thymopoietin	ENSG00000120802	7112
SLC7A11	2.01281	6.32076	9.26513e-13	1.42928e-10	protein_coding	solute carrier family 7 member 11	ENSG00000151012	23657
IRS1	-2.87537	4.29232	9.65772e-13	1.47538e-10	protein_coding	insulin receptor substrate 1	ENSG00000169047	3667
C11orf58	1.85478	6.75318	1.00529e-12	1.52099e-10	protein_coding	chromosome 11 open reading frame 58	ENSG00000110696	10944
TXNDC5	1.68105	7.26183	1.03561e-12	1.54226e-10	protein_coding	thioredoxin domain containing 5	ENSG00000239264	81567
TPX2	1.80908	6.29344	1.03896e-12	1.54226e-10	protein_coding	TPX2 microtubule nucleation factor	ENSG00000088325	22974
CLDN7	1.69722	6.8768	1.09579e-12	1.61143e-10	protein_coding	claudin 7	ENSG00000181885	1366
MRGPRX3	-3.19365	3.78881	1.16114e-12	1.69172e-10	protein_coding	MAS related GPR family member X3	ENSG00000179826	117195
SLFN5	1.77823	6.25446	1.17572e-12	1.69725e-10	protein_coding	schlafen family member 5	ENSG00000166750	162394
SERPINE1	-1.55709	7.04266	1.22123e-12	1.7457e-10	protein_coding	serpin family E member 1	ENSG00000106366	5054
RACGAP1	1.64538	6.51246	1.23148e-12	1.7457e-10	protein_coding	Rac GTPase activating protein 1	ENSG00000161800	29127
KRT87P	2.41591	5.02607	1.2469e-12	1.75178e-10	transcribed_unprocessed_pseudogene	keratin 87 pseudogene	ENSG00000135477	85349
TMEM256	2.66771	4.36859	1.27063e-12	1.75773e-10	protein_coding	transmembrane protein 256	ENSG00000205544	254863
H2AC14	2.40869	5.04728	1.27348e-12	1.75773e-10	protein_coding	H2A clustered histone 14	ENSG00000276368	8331
ME1	2.27768	5.19099	1.30713e-12	1.78392e-10	protein_coding	malic enzyme 1	ENSG00000065833	4199
CXCL8	-2.56972	4.50778	1.31513e-12	1.78392e-10	protein_coding	C-X-C motif chemokine ligand 8	ENSG00000169429	3576
H2BC10	2.18749	5.05319	1.32649e-12	1.78396e-10	protein_coding	H2B clustered histone 10	ENSG00000278588	8346
H3C14	1.80822	7.10751	1.37523e-12	1.82686e-10	protein_coding	H3 clustered histone 14	ENSG00000203811	126961
EIF4EBP1	1.66097	6.50917	1.38161e-12	1.82686e-10	protein_coding	eukaryotic translation initiation factor 4E binding protein 1	ENSG00000187840	1978
PI4K2B	1.96352	5.58617	1.44496e-12	1.89471e-10	protein_coding	phosphatidylinositol 4-kinase type 2 beta	ENSG00000038210	55300
TSC22D3	1.61014	6.55309	1.58474e-12	2.06081e-10	protein_coding	TSC22 domain family member 3	ENSG00000157514	1831
CEMIP2	-1.59792	6.4877	1.6466e-12	2.12371e-10	protein_coding	cell migration inducing hyaluronidase 2	ENSG00000135048	23670
SPAG5	1.87351	5.96203	1.68826e-12	2.15974e-10	protein_coding	sperm associated antigen 5	ENSG00000076382	10615
XPOT	1.55293	8.1572	1.71763e-12	2.16606e-10	protein_coding	exportin for tRNA	ENSG00000184575	11260
KNL1	2.16209	5.84532	1.72073e-12	2.16606e-10	protein_coding	kinetochore scaffold 1	ENSG00000137812	57082
ARHGEF4	-1.73201	6.22516	1.79412e-12	2.24052e-10	protein_coding	Rho guanine nucleotide exchange factor 4	ENSG00000136002	50649
AURKA	2.16201	5.8194	1.82728e-12	2.25215e-10	protein_coding	aurora kinase A	ENSG00000087586	6790
IL27RA	-2.297	4.53757	1.84171e-12	2.25215e-10	protein_coding	interleukin 27 receptor subunit alpha	ENSG00000104998	9466
BIRC5	1.84278	5.82462	1.84638e-12	2.25215e-10	protein_coding	baculoviral IAP repeat containing 5	ENSG00000089685	332
MANBA	-1.76255	6.04117	1.91414e-12	2.31685e-10	protein_coding	mannosidase beta	ENSG00000109323	4126
TPM2	1.67092	6.69197	1.94527e-12	2.33655e-10	protein_coding	tropomyosin 2	ENSG00000198467	7169
H2AC8	2.01468	5.26034	2.0201e-12	2.40806e-10	protein_coding	H2A clustered histone 8	ENSG00000277075	3012
H2AC13	2.06834	5.30513	2.05873e-12	2.42962e-10	protein_coding	H2A clustered histone 13	ENSG00000196747	8329
OSBPL5	1.76632	6.04693	2.06908e-12	2.42962e-10	protein_coding	oxysterol binding protein like 5	ENSG00000021762	114879
LEMD1	4.82994	3.11638	2.147e-12	2.49895e-10	protein_coding	LEM domain containing 1	ENSG00000186007	93273
PIK3R1	-1.45945	7.56969	2.17509e-12	2.49895e-10	protein_coding	phosphoinositide-3-kinase regulatory subunit 1	ENSG00000145675	5295
DSC3	-1.47042	7.62555	2.17576e-12	2.49895e-10	protein_coding	desmocollin 3	ENSG00000134762	1825
ALDH3A1	-1.56562	6.53449	2.21476e-12	2.52531e-10	protein_coding	aldehyde dehydrogenase 3 family member A1	ENSG00000108602	218
ITGB6	-1.44488	7.73897	2.31407e-12	2.61956e-10	protein_coding	integrin subunit beta 6	ENSG00000115221	3694
RPL22L1	1.51976	7.87364	2.3441e-12	2.6346e-10	protein_coding	ribosomal protein L22 like 1	ENSG00000163584	200916
TFRC	-1.63154	9.1057	2.48476e-12	2.77288e-10	protein_coding	transferrin receptor	ENSG00000072274	7037
FDPS	1.62884	9.90039	2.59585e-12	2.87646e-10	protein_coding	farnesyl diphosphate synthase	ENSG00000160752	2224
PTTG1	1.47494	7.38457	2.77923e-12	3.03838e-10	protein_coding	PTTG1 regulator of sister chromatid separation, securin	ENSG00000164611	9232
IRAK2	-3.51427	3.4641	2.7806e-12	3.03838e-10	protein_coding	interleukin 1 receptor associated kinase 2	ENSG00000134070	3656
LAMP1	-1.43612	7.45426	2.82747e-12	3.04968e-10	protein_coding	lysosomal associated membrane protein 1	ENSG00000185896	3916
UBE2C	2.42811	4.90547	2.84492e-12	3.04968e-10	protein_coding	ubiquitin conjugating enzyme E2 C	ENSG00000175063	11065
H3C10	2.05928	5.02537	2.84908e-12	3.04968e-10	protein_coding	H3 clustered histone 10	ENSG00000278828	8357
CHAC1	5.08154	3.24608	2.92019e-12	3.10468e-10	protein_coding	ChaC glutathione specific gamma-glutamylcyclotransferase 1	ENSG00000128965	79094
CDKN3	2.45422	4.33437	2.95111e-12	3.11649e-10	protein_coding	cyclin dependent kinase inhibitor 3	ENSG00000100526	1033
H4C1	3.32724	3.72341	3.01326e-12	3.16091e-10	protein_coding	H4 clustered histone 1	ENSG00000278637	8359
NUP37	1.96592	5.29518	3.06104e-12	3.18977e-10	protein_coding	nucleoporin 37	ENSG00000075188	79023
COL16A1	-1.51683	6.76388	3.21956e-12	3.33288e-10	protein_coding	collagen type XVI alpha 1 chain	ENSG00000084636	1307
TWSG1	2.83383	4.54636	3.27309e-12	3.35898e-10	protein_coding	twisted gastrulation BMP signaling modulator 1	ENSG00000128791	57045
GALNT3	1.92806	5.65551	3.28746e-12	3.35898e-10	protein_coding	polypeptide N-acetylgalactosaminyltransferase 3	ENSG00000115339	2591
AGO2	-1.68846	6.37723	3.32436e-12	3.37476e-10	protein_coding	argonaute RISC catalytic component 2	ENSG00000123908	27161
TSEN15	1.5263	6.50979	3.50324e-12	3.48841e-10	protein_coding	tRNA splicing endonuclease subunit 15	ENSG00000198860	116461
NDC80	2.7493	4.86921	3.51505e-12	3.48841e-10	protein_coding	NDC80 kinetochore complex component	ENSG00000080986	10403
GARS1	1.4513	8.17897	3.51518e-12	3.48841e-10	protein_coding	glycyl-tRNA synthetase 1	ENSG00000106105	2617
CEP55	1.83713	5.6608	3.56175e-12	3.48841e-10	protein_coding	centrosomal protein 55	ENSG00000138180	55165
CD55	1.69144	5.96593	3.56415e-12	3.48841e-10	protein_coding	CD55 molecule (Cromer blood group)	ENSG00000196352	1604
IL1R1	-2.4404	4.22906	3.56933e-12	3.48841e-10	protein_coding	interleukin 1 receptor type 1	ENSG00000115594	3554
AOX1	2.14594	4.74767	3.71426e-12	3.60764e-10	protein_coding	aldehyde oxidase 1	ENSG00000138356	316
KRT8	1.46584	6.75107	3.78696e-12	3.61617e-10	protein_coding	keratin 8	ENSG00000170421	3856
GDAP1	-2.08291	4.81913	3.79528e-12	3.61617e-10	protein_coding	ganglioside induced differentiation associated protein 1	ENSG00000104381	54332
MARS1	1.5953	7.83645	3.80902e-12	3.61617e-10	protein_coding	methionyl-tRNA synthetase 1	ENSG00000166986	4141
FANCI	1.77706	6.04921	3.81496e-12	3.61617e-10	protein_coding	FA complementation group I	ENSG00000140525	55215
GPX8	1.98971	5.11068	3.88827e-12	3.66358e-10	protein_coding	glutathione peroxidase 8 (putative)	ENSG00000164294	493869
H3C12	2.88778	3.84162	3.91408e-12	3.66595e-10	protein_coding	H3 clustered histone 12	ENSG00000197153	8356
DLD	1.6727	6.58505	3.99572e-12	3.72028e-10	protein_coding	dihydrolipoamide dehydrogenase	ENSG00000091140	1738
MKI67	1.90468	5.63809	4.09588e-12	3.78185e-10	protein_coding	marker of proliferation Ki-67	ENSG00000148773	4288
AMZ2	1.66448	6.05892	4.10992e-12	3.78185e-10	protein_coding	archaelysin family metallopeptidase 2	ENSG00000196704	51321
SMAD5	1.58421	6.56059	4.19969e-12	3.84199e-10	protein_coding	SMAD family member 5	ENSG00000113658	4090
LMNB1	1.7319	5.74182	4.2837e-12	3.88209e-10	protein_coding	lamin B1	ENSG00000113368	4001
SCD5	-2.04657	5.41949	4.29287e-12	3.88209e-10	protein_coding	stearoyl-CoA desaturase 5	ENSG00000145284	79966
H2AC12	2.05004	4.83457	4.59183e-12	4.12689e-10	protein_coding	H2A clustered histone 12	ENSG00000274997	85235
LAPTM5	3.73958	3.34343	4.62502e-12	4.12689e-10	protein_coding	lysosomal protein transmembrane 5	ENSG00000162511	7805
H4C3	1.44555	6.77527	4.65613e-12	4.12689e-10	protein_coding	H4 clustered histone 3	ENSG00000197061	8364
TNFRSF10D	-1.3756	7.50062	4.66849e-12	4.12689e-10	protein_coding	TNF receptor superfamily member 10d	ENSG00000173530	8793
DESI2	1.40769	7.29287	4.74185e-12	4.15367e-10	protein_coding	desumoylating isopeptidase 2	ENSG00000121644	51029
PLEKHB2	1.60668	6.66989	4.77561e-12	4.15367e-10	protein_coding	pleckstrin homology domain containing B2	ENSG00000115762	55041
YARS1	1.40644	7.13651	4.77798e-12	4.15367e-10	protein_coding	tyrosyl-tRNA synthetase 1	ENSG00000134684	8565
PNLIPRP3	1.66626	6.03516	5.03821e-12	4.35584e-10	protein_coding	pancreatic lipase related protein 3	ENSG00000203837	119548
KIF4A	1.97491	4.98025	5.15433e-12	4.43188e-10	protein_coding	kinesin family member 4A	ENSG00000090889	24137
EPAS1	-1.41468	7.40692	5.2112e-12	4.44951e-10	protein_coding	endothelial PAS domain protein 1	ENSG00000116016	2034
SGMS2	1.88742	5.32896	5.23139e-12	4.44951e-10	protein_coding	sphingomyelin synthase 2	ENSG00000164023	166929
GSDMC	-1.9653	4.8961	5.2772e-12	4.46434e-10	protein_coding	gasdermin C	ENSG00000147697	56169
FAM210B	-1.57166	6.00951	5.73843e-12	4.82857e-10	protein_coding	family with sequence similarity 210 member B	ENSG00000124098	116151
H3C13	2.17628	4.97488	5.92977e-12	4.9484e-10	protein_coding	H3 clustered histone 13	ENSG00000183598	653604
SYT8	-1.40893	7.66738	5.94374e-12	4.9484e-10	protein_coding	synaptotagmin 8	ENSG00000149043	90019
EXOSC8	1.6847	5.75956	5.98897e-12	4.95981e-10	protein_coding	exosome component 8	ENSG00000120699	11340
CDK1	1.6797	6.66634	6.13477e-12	5.03718e-10	protein_coding	cyclin dependent kinase 1	ENSG00000170312	983
PDZD8	1.65297	5.85771	6.14642e-12	5.03718e-10	protein_coding	PDZ domain containing 8	ENSG00000165650	118987
RO60	1.44969	7.12121	6.23712e-12	5.08503e-10	protein_coding	Ro60, Y RNA binding protein	ENSG00000116747	6738
H2BC8	1.81765	5.45414	6.41864e-12	5.20605e-10	protein_coding	H2B clustered histone 8	ENSG00000273802	8339
KRT7	1.51718	10.2839	6.67947e-12	5.38982e-10	protein_coding	keratin 7	ENSG00000135480	3855
JAG1	-1.41457	6.66572	7.16405e-12	5.75134e-10	protein_coding	jagged canonical Notch ligand 1	ENSG00000101384	182
ORC3	2.03515	4.99054	7.35422e-12	5.86772e-10	protein_coding	origin recognition complex subunit 3	ENSG00000135336	23595
STX3	-2.02035	4.56204	7.38359e-12	5.86772e-10	protein_coding	syntaxin 3	ENSG00000166900	6809
SLC16A4	2.38071	4.26053	7.47183e-12	5.908e-10	protein_coding	solute carrier family 16 member 4	ENSG00000168679	9122
ANK3	-1.46102	6.29888	7.77683e-12	6.11842e-10	protein_coding	ankyrin 3	ENSG00000151150	288
LEPR	1.98587	4.73524	7.91021e-12	6.19239e-10	protein_coding	leptin receptor	ENSG00000116678	3953
CLDN1	-1.47529	6.23991	8.00226e-12	6.20254e-10	protein_coding	claudin 1	ENSG00000163347	9076
	4.45444	3.02079	8.03235e-12	6.20254e-10	lncRNA	novel transcript, antisense to DLG5	ENSG00000204049
GOLGA8B	-1.52972	6.11589	8.04142e-12	6.20254e-10	protein_coding	golgin A8 family member B	ENSG00000215252	440270
NMRK1	2.41301	4.12251	8.23217e-12	6.28964e-10	protein_coding	nicotinamide riboside kinase 1	ENSG00000106733	54981
RRM2	1.64322	5.75625	8.23429e-12	6.28964e-10	protein_coding	ribonucleotide reductase regulatory subunit M2	ENSG00000171848	6241
H4C4	1.90108	5.36779	8.71864e-12	6.62743e-10	protein_coding	H4 clustered histone 4	ENSG00000277157	8360
CA2	-1.61289	5.77869	8.82286e-12	6.64335e-10	protein_coding	carbonic anhydrase 2	ENSG00000104267	760
NDRG1	-1.40913	6.65138	8.82403e-12	6.64335e-10	protein_coding	N-myc downstream regulated 1	ENSG00000104419	10397
CDCA2	1.99709	4.99902	8.97159e-12	6.68461e-10	protein_coding	cell division cycle associated 2	ENSG00000184661	157313
H2BC9	2.10332	4.4931	8.97169e-12	6.68461e-10	protein_coding	H2B clustered histone 9	ENSG00000275713	8345
GRN	-1.40308	6.6151	9.00627e-12	6.68461e-10	protein_coding	granulin precursor	ENSG00000030582	2896
SPC24	1.96954	5.27922	9.11516e-12	6.73366e-10	protein_coding	SPC24 component of NDC80 kinetochore complex	ENSG00000161888	147841
DEGS1	1.58021	5.99504	9.18906e-12	6.75653e-10	protein_coding	delta 4-desaturase, sphingolipid 1	ENSG00000143753	8560
IQGAP3	1.74179	5.62007	9.63761e-12	7.04876e-10	protein_coding	IQ motif containing GTPase activating protein 3	ENSG00000183856	128239
CDC25C	2.51497	4.12014	9.67609e-12	7.04876e-10	protein_coding	cell division cycle 25C	ENSG00000158402	995
UGT1A6	-1.99163	4.55654	9.77262e-12	7.08627e-10	protein_coding	UDP glucuronosyltransferase family 1 member A6	ENSG00000167165	54578
CKS2	1.51279	6.03586	9.99913e-12	7.21726e-10	protein_coding	CDC28 protein kinase regulatory subunit 2	ENSG00000123975	1164
ATF4	1.42162	9.12415	1.00953e-11	7.25339e-10	protein_coding	activating transcription factor 4	ENSG00000128272	468
SLC22A5	-1.40891	6.3472	1.05791e-11	7.56645e-10	protein_coding	solute carrier family 22 member 5	ENSG00000197375	6584
ARHGAP11A	1.80614	5.40614	1.08141e-11	7.69956e-10	protein_coding	Rho GTPase activating protein 11A	ENSG00000198826	9824
H2AC11	1.68119	5.50485	1.0896e-11	7.72287e-10	protein_coding	H2A clustered histone 11	ENSG00000196787	8969
SMC4	1.44535	6.91478	1.10966e-11	7.8298e-10	protein_coding	structural maintenance of chromosomes 4	ENSG00000113810	10051
SERPINB13	1.70592	5.46785	1.13791e-11	7.99328e-10	protein_coding	serpin family B member 13	ENSG00000197641	5275
GNS	-1.30491	7.07622	1.17467e-11	8.21488e-10	protein_coding	glucosamine (N-acetyl)-6-sulfatase	ENSG00000135677	2799
CD82	-1.32628	6.76836	1.19205e-11	8.29949e-10	protein_coding	CD82 molecule	ENSG00000085117	3732
NCAPD2	1.34729	6.71122	1.22266e-11	8.47516e-10	protein_coding	non-SMC condensin I complex subunit D2	ENSG00000010292	9918
STMN1	1.34067	6.74011	1.23213e-11	8.50334e-10	protein_coding	stathmin 1	ENSG00000117632	3925
SLC3A2	1.34263	8.78256	1.24338e-11	8.54348e-10	protein_coding	solute carrier family 3 member 2	ENSG00000168003	6520
CARS1	1.52208	6.70899	1.25191e-11	8.56471e-10	protein_coding	cysteinyl-tRNA synthetase 1	ENSG00000110619	833
ACTR3	1.27163	7.81209	1.25989e-11	8.58199e-10	protein_coding	actin related protein 3	ENSG00000115091	10096
NEK9	1.55424	5.82787	1.30382e-11	8.84296e-10	protein_coding	NIMA related kinase 9	ENSG00000119638	91754
GJA5	4.10381	3.19546	1.39096e-11	9.39349e-10	protein_coding	gap junction protein alpha 5	ENSG00000265107	2702
RALGPS2	1.61364	5.62539	1.40924e-11	9.47622e-10	protein_coding	Ral GEF with PH domain and SH3 binding motif 2	ENSG00000116191	55103
CYTH1	-1.64041	5.57161	1.42898e-11	9.56806e-10	protein_coding	cytohesin 1	ENSG00000108669	9267
DCN	-2.2828	4.03999	1.45024e-11	9.66931e-10	protein_coding	decorin	ENSG00000011465	1634
SLC43A3	1.66925	5.7656	1.49466e-11	9.92344e-10	protein_coding	solute carrier family 43 member 3	ENSG00000134802	29015
IGF2R	-1.29409	7.54981	1.50831e-11	9.97193e-10	protein_coding	insulin like growth factor 2 receptor	ENSG00000197081	3482
GOLGA7B	-3.77043	3.08787	1.5211e-11	1.00144e-09	protein_coding	golgin A7 family member B	ENSG00000155265	401647
SHCBP1	2.02851	4.82796	1.54343e-11	1.01191e-09	protein_coding	SHC binding and spindle associated 1	ENSG00000171241	79801
MCFD2	1.29571	7.44574	1.59069e-11	1.03857e-09	protein_coding	multiple coagulation factor deficiency 2, ER cargo receptor complex subunit	ENSG00000180398	90411
H2BC17	1.99786	4.52585	1.62835e-11	1.05876e-09	protein_coding	H2B clustered histone 17	ENSG00000274641	8348
BZW1	1.32171	8.87834	1.69287e-11	1.09619e-09	protein_coding	basic leucine zipper and W2 domains 1	ENSG00000082153	9689
UBE2S	1.58869	5.93002	1.78001e-11	1.14789e-09	protein_coding	ubiquitin conjugating enzyme E2 S	ENSG00000108106	27338
ALDH3B1	2.02282	4.77044	1.79009e-11	1.14968e-09	protein_coding	aldehyde dehydrogenase 3 family member B1	ENSG00000006534	221
NUPR1	1.93968	4.58072	1.80369e-11	1.1537e-09	protein_coding	nuclear protein 1, transcriptional regulator	ENSG00000176046	26471
PYCR1	1.99905	4.75154	1.84304e-11	1.17327e-09	protein_coding	pyrroline-5-carboxylate reductase 1	ENSG00000183010	5831
DBN1	1.80404	5.15948	1.84919e-11	1.17327e-09	protein_coding	drebrin 1	ENSG00000113758	1627
PM20D2	2.3063	3.99658	1.86404e-11	1.17794e-09	protein_coding	peptidase M20 domain containing 2	ENSG00000146281	135293
ATL3	1.33279	6.91979	1.91317e-11	1.20415e-09	protein_coding	atlastin GTPase 3	ENSG00000184743	25923
BCYRN1	1.63285	6.47037	1.94898e-11	1.22146e-09	scRNA	brain cytoplasmic RNA 1	ENSG00000236824	618
PSPH	1.61983	5.39382	1.9562e-11	1.22146e-09	protein_coding	phosphoserine phosphatase	ENSG00000146733	5723
TNRC6A	-1.39008	6.11613	1.99777e-11	1.24249e-09	protein_coding	trinucleotide repeat containing adaptor 6A	ENSG00000090905	27327
LINC00886	-3.3341	3.10366	2.03383e-11	1.25832e-09	lncRNA	long intergenic non-protein coding RNA 886	ENSG00000240875	730091
CTNNAL1	1.51234	6.76219	2.03922e-11	1.25832e-09	protein_coding	catenin alpha like 1	ENSG00000119326	8727
CDC6	1.64931	5.35214	2.09578e-11	1.28817e-09	protein_coding	cell division cycle 6	ENSG00000094804	990
ABCG1	-1.93839	4.37697	2.17951e-11	1.33442e-09	protein_coding	ATP binding cassette subfamily G member 1	ENSG00000160179	9619
H2BC13	2.37124	4.58994	2.19953e-11	1.34146e-09	protein_coding	H2B clustered histone 13	ENSG00000185130	8340
COL4A6	-1.25999	7.25922	2.21974e-11	1.34855e-09	protein_coding	collagen type IV alpha 6 chain	ENSG00000197565	1288
SRD5A1	-1.42864	6.08125	2.27534e-11	1.37702e-09	protein_coding	steroid 5 alpha-reductase 1	ENSG00000145545	6715
UBE2T	1.47839	5.87691	2.288e-11	1.37938e-09	protein_coding	ubiquitin conjugating enzyme E2 T	ENSG00000077152	29089
H2AC21	2.22592	4.5822	2.30507e-11	1.38436e-09	protein_coding	H2A clustered histone 21	ENSG00000184270	317772
PPM1K	2.39898	3.91166	2.40828e-11	1.44085e-09	protein_coding	protein phosphatase, Mg2+/Mn2+ dependent 1K	ENSG00000163644	152926
SNN	-1.75379	4.88188	2.43148e-11	1.44922e-09	protein_coding	stannin	ENSG00000184602	8303
ITGAM	-3.90017	2.79468	2.46858e-11	1.46578e-09	protein_coding	integrin subunit alpha M	ENSG00000169896	3684
PXK	1.74636	4.95378	2.50332e-11	1.48082e-09	protein_coding	PX domain containing serine/threonine kinase like	ENSG00000168297	54899
MZT1	1.90335	5.13344	2.53796e-11	1.49569e-09	protein_coding	mitotic spindle organizing protein 1	ENSG00000204899	440145
STK40	-1.77899	4.73465	2.57175e-11	1.5046e-09	protein_coding	serine/threonine kinase 40	ENSG00000196182	83931
EPRS1	1.45569	10.0461	2.57222e-11	1.5046e-09	protein_coding	glutamyl-prolyl-tRNA synthetase 1	ENSG00000136628	2058
ALOX15B	1.7256	5.2622	2.60162e-11	1.51616e-09	protein_coding	arachidonate 15-lipoxygenase type B	ENSG00000179593	247
POMGNT1	-1.44718	6.02236	2.64657e-11	1.52965e-09	protein_coding	protein O-linked mannose N-acetylglucosaminyltransferase 1 (beta 1,2-)	ENSG00000085998	55624
ACAT2	1.2251	7.10199	2.64659e-11	1.52965e-09	protein_coding	acetyl-CoA acetyltransferase 2	ENSG00000120437	39
TSPAN1	1.24103	6.88052	2.65392e-11	1.52965e-09	protein_coding	tetraspanin 1	ENSG00000117472	10103
C2CD2	-1.5135	5.61148	2.66664e-11	1.53137e-09	protein_coding	C2 calcium dependent domain containing 2	ENSG00000157617	25966
TARS1	1.30891	8.69486	2.80206e-11	1.60329e-09	protein_coding	threonyl-tRNA synthetase 1	ENSG00000113407	6897
DARS2	1.37018	6.73609	2.83386e-11	1.61561e-09	protein_coding	aspartyl-tRNA synthetase 2, mitochondrial	ENSG00000117593	55157
ATAD2	1.37193	6.57808	2.8458e-11	1.61656e-09	protein_coding	ATPase family AAA domain containing 2	ENSG00000156802	29028
H4C5	1.23977	6.78863	2.86206e-11	1.61994e-09	protein_coding	H4 clustered histone 5	ENSG00000276966	8367
IFNGR2	-1.23525	6.77623	2.90447e-11	1.63806e-09	protein_coding	interferon gamma receptor 2	ENSG00000159128	3460
PRIMPOL	2.34298	3.86973	2.93167e-11	1.6475e-09	protein_coding	primase and DNA directed polymerase	ENSG00000164306	201973
CSTF3	1.72973	5.31518	2.9675e-11	1.6617e-09	protein_coding	cleavage stimulation factor subunit 3	ENSG00000176102	1479
RPL17-C18orf32	-1.48723	5.62685	3.06848e-11	1.7116e-09	protein_coding	RPL17-C18orf32 readthrough	ENSG00000215472	100526842
TINF2	2.04612	4.6994	3.07839e-11	1.7116e-09	protein_coding	TERF1 interacting nuclear factor 2	ENSG00000092330	26277
TMPRSS11E	-2.11132	4.2165	3.12868e-11	1.73263e-09	protein_coding	transmembrane serine protease 11E	ENSG00000087128	28983
ITGA5	-1.23806	7.18656	3.13942e-11	1.73263e-09	protein_coding	integrin subunit alpha 5	ENSG00000161638	3678
TWF2	1.90154	5.25553	3.14923e-11	1.73263e-09	protein_coding	twinfilin actin binding protein 2	ENSG00000247596	11344
GALNT2	-1.18891	7.54255	3.18492e-11	1.7406e-09	protein_coding	polypeptide N-acetylgalactosaminyltransferase 2	ENSG00000143641	2590
NOTCH2	-1.2117	7.44126	3.18584e-11	1.7406e-09	protein_coding	notch receptor 2	ENSG00000134250	4853
CDKL1	3.167	3.32626	3.19901e-11	1.74175e-09	protein_coding	cyclin dependent kinase like 1	ENSG00000100490	8814
PIMREG	3.21914	3.2356	3.2656e-11	1.77187e-09	protein_coding	PICALM interacting mitotic regulator	ENSG00000129195	54478
TRAK2	-1.68981	5.32745	3.30911e-11	1.78638e-09	protein_coding	trafficking kinesin protein 2	ENSG00000115993	66008
POT1	2.02549	4.4452	3.31505e-11	1.78638e-09	protein_coding	protection of telomeres 1	ENSG00000128513	25913
BACE1	-2.66014	3.60846	3.3596e-11	1.80189e-09	protein_coding	beta-secretase 1	ENSG00000186318	23621
MCM6	1.56384	5.6718	3.36673e-11	1.80189e-09	protein_coding	minichromosome maintenance complex component 6	ENSG00000076003	4175
H2AC17	1.75273	4.80998	3.38942e-11	1.80788e-09	protein_coding	H2A clustered histone 17	ENSG00000278677	8336
FOS	1.60309	5.24951	3.45524e-11	1.83677e-09	protein_coding	Fos proto-oncogene, AP-1 transcription factor subunit	ENSG00000170345	2353
H2BC3	2.39063	4.25186	3.50118e-11	1.85492e-09	protein_coding	H2B clustered histone 3	ENSG00000276410	3018
SLC16A7	1.97329	4.88804	3.53468e-11	1.86638e-09	protein_coding	solute carrier family 16 member 7	ENSG00000118596	9194
NNMT	1.17524	7.5668	3.57865e-11	1.88328e-09	protein_coding	nicotinamide N-methyltransferase	ENSG00000166741	4837
NBEAP1	-2.37401	3.72715	3.74906e-11	1.96638e-09	transcribed_unprocessed_pseudogene	neurobeachin pseudogene 1	ENSG00000258590
DEPDC1B	2.00496	4.35805	3.76332e-11	1.96731e-09	protein_coding	DEP domain containing 1B	ENSG00000035499	55789
THBS1	1.21447	7.49553	3.80182e-11	1.98085e-09	protein_coding	thrombospondin 1	ENSG00000137801	7057
IARS1	1.3759	9.53958	3.81442e-11	1.98086e-09	protein_coding	isoleucyl-tRNA synthetase 1	ENSG00000196305	3376
NR1D2	-1.58139	5.13312	3.84576e-11	1.98707e-09	protein_coding	nuclear receptor subfamily 1 group D member 2	ENSG00000174738	9975
PSCA	1.57161	5.67743	3.85164e-11	1.98707e-09	protein_coding	prostate stem cell antigen	ENSG00000167653	8000
ATRN	-1.23808	6.51663	3.88768e-11	1.99671e-09	protein_coding	attractin	ENSG00000088812	8455
SLC16A3	1.20403	7.43527	3.89571e-11	1.99671e-09	protein_coding	solute carrier family 16 member 3	ENSG00000141526	9123
HSP90AA1	1.24291	8.38377	3.97586e-11	2.02085e-09	protein_coding	heat shock protein 90 alpha family class A member 1	ENSG00000080824	3320
MRPL24	1.20867	7.44843	3.98785e-11	2.02085e-09	protein_coding	mitochondrial ribosomal protein L24	ENSG00000143314	79590
HJURP	2.0168	4.29423	3.99036e-11	2.02085e-09	protein_coding	Holliday junction recognition protein	ENSG00000123485	55355
CFAP97	1.46438	6.27902	3.99479e-11	2.02085e-09	protein_coding	cilia and flagella associated protein 97	ENSG00000164323	57587
SHMT2	1.1772	7.75041	4.00702e-11	2.02085e-09	protein_coding	serine hydroxymethyltransferase 2	ENSG00000182199	6472
HMGB1	1.25499	8.8003	4.08666e-11	2.05443e-09	protein_coding	high mobility group box 1	ENSG00000189403	3146
TGM2	2.89553	3.71458	4.09976e-11	2.05445e-09	protein_coding	transglutaminase 2	ENSG00000198959	7052
CNIH4	1.20436	6.87476	4.21902e-11	2.1075e-09	protein_coding	cornichon family AMPA receptor auxiliary protein 4	ENSG00000143771	29097
PRKX	-1.20627	6.66742	4.2853e-11	2.13384e-09	protein_coding	protein kinase X-linked	ENSG00000183943	5613
CENPE	1.9587	5.95782	4.31373e-11	2.14122e-09	protein_coding	centromere protein E	ENSG00000138778	1062
DOCK1	-1.15902	7.49588	4.37573e-11	2.16516e-09	protein_coding	dedicator of cytokinesis 1	ENSG00000150760	1793
KIF11	1.38618	5.87415	4.52463e-11	2.23182e-09	protein_coding	kinesin family member 11	ENSG00000138160	3832
PGRMC1	1.33211	6.08019	4.56501e-11	2.2447e-09	protein_coding	progesterone receptor membrane component 1	ENSG00000101856	10857
NAB1	-1.18097	6.75963	4.87407e-11	2.3892e-09	protein_coding	NGFI-A binding protein 1	ENSG00000138386	4664
CTDSPL	-1.16003	7.21366	4.89034e-11	2.38974e-09	protein_coding	CTD small phosphatase like	ENSG00000144677	10217
CBX5	1.17581	6.83642	4.97154e-11	2.4219e-09	protein_coding	chromobox 5	ENSG00000094916	23468
CROT	-1.40943	5.76414	5.05696e-11	2.45591e-09	protein_coding	carnitine O-octanoyltransferase	ENSG00000005469	54677
H1-4	1.19365	7.44077	5.12887e-11	2.48316e-09	protein_coding	H1.4 linker histone, cluster member	ENSG00000168298	3008
MOB1A	1.28439	6.74448	5.17419e-11	2.49742e-09	protein_coding	MOB kinase activator 1A	ENSG00000114978	55233
PNRC1	-1.27522	6.1864	5.46111e-11	2.62785e-09	protein_coding	proline rich nuclear receptor coactivator 1	ENSG00000146278	10957
H2BC14	2.71473	3.47672	5.59878e-11	2.68588e-09	protein_coding	H2B clustered histone 14	ENSG00000273703	8342
MTR	-1.1683	6.68354	5.95072e-11	2.83998e-09	protein_coding	5-methyltetrahydrofolate-homocysteine methyltransferase	ENSG00000116984	4548
LGALS1	1.2246	9.21415	5.9561e-11	2.83998e-09	protein_coding	galectin 1	ENSG00000100097	3956
SCD	1.24855	9.84456	5.98371e-11	2.84452e-09	protein_coding	stearoyl-CoA desaturase	ENSG00000099194	6319
GAS2L3	2.14776	3.95143	6.05114e-11	2.86699e-09	protein_coding	growth arrest specific 2 like 3	ENSG00000139354	283431
CHD7	-1.50707	5.7624	6.06741e-11	2.86699e-09	protein_coding	chromodomain helicase DNA binding protein 7	ENSG00000171316	55636
RBCK1	1.30866	6.06138	6.16996e-11	2.90672e-09	protein_coding	RANBP2-type and C3HC4-type zinc finger containing 1	ENSG00000125826	10616
KIF15	1.75669	4.59738	6.30826e-11	2.963e-09	protein_coding	kinesin family member 15	ENSG00000163808	56992
NRP1	-1.23243	6.25324	6.35564e-11	2.97637e-09	protein_coding	neuropilin 1	ENSG00000099250	8829
WARS1	1.25108	6.33209	6.38452e-11	2.98102e-09	protein_coding	tryptophanyl-tRNA synthetase 1	ENSG00000140105	7453
COL4A1	-1.38584	5.74232	6.50729e-11	3.02936e-09	protein_coding	collagen type IV alpha 1 chain	ENSG00000187498	1282
SLC1A4	3.88278	3.10372	6.58359e-11	3.03344e-09	protein_coding	solute carrier family 1 member 4	ENSG00000115902	6509
RWDD4	1.45335	5.44659	6.58755e-11	3.03344e-09	protein_coding	RWD domain containing 4	ENSG00000182552	201965
CLIC4	1.24429	8.00936	6.59121e-11	3.03344e-09	protein_coding	chloride intracellular channel 4	ENSG00000169504	25932
ITGB8	-1.23765	6.56504	6.59317e-11	3.03344e-09	protein_coding	integrin subunit beta 8	ENSG00000105855	3696
BCL2L2-PABPN1	-1.8624	4.33416	6.64625e-11	3.04894e-09	protein_coding	BCL2L2-PABPN1 readthrough	ENSG00000258643	100529063
RNF145	-1.13477	7.29726	6.69822e-11	3.06385e-09	protein_coding	ring finger protein 145	ENSG00000145860	153830
	1.78371	4.41	6.80977e-11	3.10585e-09	protein_coding	novel protein	ENSG00000288656
NFE2L3	-3.09116	2.98747	6.85255e-11	3.11212e-09	protein_coding	nuclear factor, erythroid 2 like 3	ENSG00000050344	9603
PDGFC	-1.50361	6.14018	6.86308e-11	3.11212e-09	protein_coding	platelet derived growth factor C	ENSG00000145431	56034
BRCA1	1.68618	4.94655	6.90604e-11	3.1226e-09	protein_coding	BRCA1 DNA repair associated	ENSG00000012048	672
F3	-1.12251	7.4826	6.93308e-11	3.12585e-09	protein_coding	coagulation factor III, tissue factor	ENSG00000117525	2152
DBT	1.60379	4.83325	7.11585e-11	3.19908e-09	protein_coding	dihydrolipoamide branched chain transacylase E2	ENSG00000137992	1629
FAM83D	1.68838	4.8852	7.18641e-11	3.2216e-09	protein_coding	family with sequence similarity 83 member D	ENSG00000101447	81610
TGFBR2	-1.13027	8.38655	7.43218e-11	3.32231e-09	protein_coding	transforming growth factor beta receptor 2	ENSG00000163513	7048
EPHA4	-3.05564	3.25879	7.57797e-11	3.37789e-09	protein_coding	EPH receptor A4	ENSG00000116106	2043
NLK	-1.67477	4.49771	7.75661e-11	3.44775e-09	protein_coding	nemo like kinase	ENSG00000087095	51701
E2F5	-2.16226	3.83789	7.87269e-11	3.48949e-09	protein_coding	E2F transcription factor 5	ENSG00000133740	1875
NFKBIA	-1.1253	7.05056	7.92725e-11	3.49933e-09	protein_coding	NFKB inhibitor alpha	ENSG00000100906	4792
SLC39A10	1.19582	6.43578	7.93938e-11	3.49933e-09	protein_coding	solute carrier family 39 member 10	ENSG00000196950	57181
LAMC1	-1.23913	8.89625	7.97868e-11	3.50683e-09	protein_coding	laminin subunit gamma 1	ENSG00000135862	3915
CDC25B	1.45482	5.43727	8.12474e-11	3.55905e-09	protein_coding	cell division cycle 25B	ENSG00000101224	994
ATPAF1	1.46855	5.27453	8.14273e-11	3.55905e-09	protein_coding	ATP synthase mitochondrial F1 complex assembly factor 1	ENSG00000123472	64756
NARS1	1.16749	8.42967	8.17575e-11	3.56359e-09	protein_coding	asparaginyl-tRNA synthetase 1	ENSG00000134440	4677
KIF18A	1.66136	4.73926	8.2219e-11	3.5738e-09	protein_coding	kinesin family member 18A	ENSG00000121621	81930
P4HA2	-1.26263	6.77516	8.29726e-11	3.59662e-09	protein_coding	prolyl 4-hydroxylase subunit alpha 2	ENSG00000072682	8974
SRSF7	1.10459	7.38842	8.4409e-11	3.64883e-09	protein_coding	serine and arginine rich splicing factor 7	ENSG00000115875	6432
ACOT13	1.51157	5.10669	8.523e-11	3.67423e-09	protein_coding	acyl-CoA thioesterase 13	ENSG00000112304	55856
ACSL4	1.08541	7.89575	8.65096e-11	3.71921e-09	protein_coding	acyl-CoA synthetase long chain family member 4	ENSG00000068366	2182
FXYD3	1.13234	8.45242	8.80902e-11	3.77684e-09	protein_coding	FXYD domain containing ion transport regulator 3	ENSG00000089356	5349
ARRDC4	-1.5777	4.971	8.87331e-11	3.79406e-09	protein_coding	arrestin domain containing 4	ENSG00000140450	91947
VPS45	1.31427	5.95377	9.05652e-11	3.85235e-09	protein_coding	vacuolar protein sorting 45 homolog	ENSG00000136631	11311
ZC3H12C	-1.3774	6.35342	9.0586e-11	3.85235e-09	protein_coding	zinc finger CCCH-type containing 12C	ENSG00000149289	85463
PLCD3	-1.59455	5.03176	9.09917e-11	3.85918e-09	protein_coding	phospholipase C delta 3	ENSG00000161714	113026
MCUB	2.09629	4.264	9.35761e-11	3.95812e-09	protein_coding	mitochondrial calcium uniporter dominant negative subunit beta	ENSG00000005059	55013
ECI1	1.57618	5.11072	9.41781e-11	3.9729e-09	protein_coding	enoyl-CoA delta isomerase 1	ENSG00000167969	1632
TAP1	-1.21698	6.16646	9.49144e-11	3.99326e-09	protein_coding	transporter 1, ATP binding cassette subfamily B member	ENSG00000168394	6890
KIF22	1.41832	5.45381	9.62546e-11	4.03545e-09	protein_coding	kinesin family member 22	ENSG00000079616	3835
DPY19L1	1.64445	4.83967	9.64301e-11	4.03545e-09	protein_coding	dpy-19 like C-mannosyltransferase 1	ENSG00000173852	23333
SLITRK6	-1.64395	4.63744	9.69386e-11	4.04596e-09	protein_coding	SLIT and NTRK like family member 6	ENSG00000184564	84189
SMC2	1.24457	6.23715	9.84722e-11	4.09501e-09	protein_coding	structural maintenance of chromosomes 2	ENSG00000136824	10592
IFITM2	1.94391	5.40672	9.8839e-11	4.09501e-09	protein_coding	interferon induced transmembrane protein 2	ENSG00000185201	10581
AURKB	2.36514	3.77656	9.90583e-11	4.09501e-09	protein_coding	aurora kinase B	ENSG00000178999	9212
NAE1	1.15578	6.55799	9.92735e-11	4.09501e-09	protein_coding	NEDD8 activating enzyme E1 subunit 1	ENSG00000159593	8883
MICALL1	-1.26363	6.1619	9.95769e-11	4.09501e-09	protein_coding	MICAL like 1	ENSG00000100139	85377
NT5DC1	1.52336	5.32529	9.96751e-11	4.09501e-09	protein_coding	5'-nucleotidase domain containing 1	ENSG00000178425	221294
PKP2	-1.09589	7.09803	1.00174e-10	4.10477e-09	protein_coding	plakophilin 2	ENSG00000057294	5318
TMEM164	-1.14275	6.54056	1.00832e-10	4.12102e-09	protein_coding	transmembrane protein 164	ENSG00000157600	84187
SPTLC3	1.61393	4.65886	1.0115e-10	4.1233e-09	protein_coding	serine palmitoyltransferase long chain base subunit 3	ENSG00000172296	55304
PPIH	1.4144	5.41094	1.01571e-10	4.12978e-09	protein_coding	peptidylprolyl isomerase H	ENSG00000171960	10465
CDCA7	1.75796	4.41583	1.02128e-10	4.14169e-09	protein_coding	cell division cycle associated 7	ENSG00000144354	83879
AKIP1	2.03446	3.95197	1.03359e-10	4.18084e-09	protein_coding	A-kinase interacting protein 1	ENSG00000166452	56672
APP	-1.16095	8.78968	1.04571e-10	4.21903e-09	protein_coding	amyloid beta precursor protein	ENSG00000142192	351
HMGA2	-1.46485	5.39252	1.05478e-10	4.24473e-09	protein_coding	high mobility group AT-hook 2	ENSG00000149948	8091
NCAPH	1.73384	4.37185	1.06687e-10	4.28245e-09	protein_coding	non-SMC condensin I complex subunit H	ENSG00000121152	23397
FBXW7	-1.20048	6.60084	1.07423e-10	4.30102e-09	protein_coding	F-box and WD repeat domain containing 7	ENSG00000109670	55294
ZNF117	-3.19727	2.9038	1.09288e-10	4.3646e-09	protein_coding	zinc finger protein 117	ENSG00000152926	51351
ZNF117	-3.19727	2.9038	1.09288e-10	4.3646e-09	protein_coding	zinc finger protein 117	ENSG00000152926	109504726
TACSTD2	1.09791	7.07443	1.1043e-10	4.39904e-09	protein_coding	tumor associated calcium signal transducer 2	ENSG00000184292	4070
RNASEH2A	2.01847	4.35685	1.12048e-10	4.45223e-09	protein_coding	ribonuclease H2 subunit A	ENSG00000104889	10535
ARF6	1.17208	6.34261	1.13071e-10	4.47933e-09	protein_coding	ADP ribosylation factor 6	ENSG00000165527	382
ZRANB3	1.82666	4.25825	1.13361e-10	4.47933e-09	protein_coding	zinc finger RANBP2-type containing 3	ENSG00000121988	84083
LRRFIP1	1.17603	6.29894	1.13584e-10	4.47933e-09	protein_coding	LRR binding FLII interacting protein 1	ENSG00000124831	9208
RPRD1A	1.13288	6.84564	1.142e-10	4.48251e-09	protein_coding	regulation of nuclear pre-mRNA domain containing 1A	ENSG00000141425	55197
MTHFD2	1.08167	8.22789	1.14235e-10	4.48251e-09	protein_coding	methylenetetrahydrofolate dehydrogenase (NADP+ dependent) 2, methenyltetrahydrofolate cyclohydrolase	ENSG00000065911	10797
MCM7	1.2727	7.11776	1.15593e-10	4.52451e-09	protein_coding	minichromosome maintenance complex component 7	ENSG00000166508	4176
PLK1	2.42472	3.94816	1.16959e-10	4.56661e-09	protein_coding	polo like kinase 1	ENSG00000166851	5347
NIT1	1.70156	4.51538	1.17867e-10	4.59069e-09	protein_coding	nitrilase 1	ENSG00000158793	4817
CDC45	1.91888	4.43727	1.19222e-10	4.62232e-09	protein_coding	cell division cycle 45	ENSG00000093009	8318
RNVU1-31	1.2496	6.2438	1.19267e-10	4.62232e-09	snRNA	RNA, variant U1 small nuclear 31	ENSG00000270722
HDAC9	-1.9453	3.9897	1.23181e-10	4.76229e-09	protein_coding	histone deacetylase 9	ENSG00000048052	9734
CPOX	2.28112	3.68891	1.24241e-10	4.78937e-09	protein_coding	coproporphyrinogen oxidase	ENSG00000080819	1371
NEK7	1.18742	6.30421	1.2449e-10	4.78937e-09	protein_coding	NIMA related kinase 7	ENSG00000151414	140609
C3orf52	-2.0123	3.88167	1.25769e-10	4.82677e-09	protein_coding	chromosome 3 open reading frame 52	ENSG00000114529	79669
PTK7	-1.11817	6.62381	1.27804e-10	4.89295e-09	protein_coding	protein tyrosine kinase 7 (inactive)	ENSG00000112655	5754
ADIPOR1	1.09039	7.59231	1.31278e-10	5.01374e-09	protein_coding	adiponectin receptor 1	ENSG00000159346	51094
ERCC6	-1.15085	6.36024	1.34496e-10	5.12421e-09	protein_coding	ERCC excision repair 6, chromatin remodeling factor	ENSG00000225830	2074
FAM72C	2.81251	3.24564	1.35085e-10	5.1342e-09	protein_coding	family with sequence similarity 72 member C	ENSG00000263513	554282
FNIP2	-1.94953	3.97266	1.35584e-10	5.14075e-09	protein_coding	folliculin interacting protein 2	ENSG00000052795	57600
LINC00205	-1.95096	4.17986	1.39955e-10	5.29373e-09	lncRNA	long intergenic non-protein coding RNA 205	ENSG00000223768	642852
SMIM30	1.40423	5.65119	1.41318e-10	5.33247e-09	protein_coding	small integral membrane protein 30	ENSG00000214194	401397
STX12	-1.15808	6.23538	1.42741e-10	5.37329e-09	protein_coding	syntaxin 12	ENSG00000117758	23673
SYTL2	-1.32701	5.55352	1.43823e-10	5.39343e-09	protein_coding	synaptotagmin like 2	ENSG00000137501	54843
TSN	1.34611	5.95781	1.43962e-10	5.39343e-09	protein_coding	translin	ENSG00000211460	7247
MMP28	-1.12176	6.98749	1.45063e-10	5.42176e-09	protein_coding	matrix metallopeptidase 28	ENSG00000271447	79148
HTRA1	-1.24004	6.2448	1.46026e-10	5.44484e-09	protein_coding	HtrA serine peptidase 1	ENSG00000166033	5654
C19orf33	1.31756	6.07361	1.46623e-10	5.45416e-09	protein_coding	chromosome 19 open reading frame 33	ENSG00000167644	64073
GABPB2	1.73136	4.29417	1.47651e-10	5.47947e-09	protein_coding	GA binding protein transcription factor subunit beta 2	ENSG00000143458	126626
KIF20B	1.24857	6.10066	1.48157e-10	5.4853e-09	protein_coding	kinesin family member 20B	ENSG00000138182	9585
PTPRO	-3.46839	2.64404	1.52778e-10	5.64309e-09	protein_coding	protein tyrosine phosphatase receptor type O	ENSG00000151490	5800
RAD23B	1.04466	7.67096	1.54735e-10	5.70199e-09	protein_coding	RAD23 homolog B, nucleotide excision repair protein	ENSG00000119318	5887
STAT4	2.79286	3.15141	1.55304e-10	5.7096e-09	protein_coding	signal transducer and activator of transcription 4	ENSG00000138378	6775
PHLDB2	-1.17773	6.92879	1.57068e-10	5.76099e-09	protein_coding	pleckstrin homology like domain family B member 2	ENSG00000144824	90102
ENTPD7	-1.64587	4.81049	1.57718e-10	5.77137e-09	protein_coding	ectonucleoside triphosphate diphosphohydrolase 7	ENSG00000198018	57089
COPS6	1.46418	5.00512	1.59002e-10	5.80487e-09	protein_coding	COP9 signalosome subunit 6	ENSG00000168090	10980
BTBD3	-1.3797	5.60162	1.60506e-10	5.84619e-09	protein_coding	BTB domain containing 3	ENSG00000132640	22903
LRIG3	-1.24808	6.59251	1.6451e-10	5.97819e-09	protein_coding	leucine rich repeats and immunoglobulin like domains 3	ENSG00000139263	121227
SNHG5	1.03383	7.81192	1.66794e-10	6.03832e-09	lncRNA	small nucleolar RNA host gene 5	ENSG00000203875
KPNA2	1.09616	7.53694	1.67214e-10	6.03832e-09	protein_coding	karyopherin subunit alpha 2	ENSG00000182481	3838
S100A6	1.23405	11.7762	1.6739e-10	6.03832e-09	protein_coding	S100 calcium binding protein A6	ENSG00000197956	6277
HERPUD1	1.42253	5.14849	1.67699e-10	6.03832e-09	protein_coding	homocysteine inducible ER protein with ubiquitin like domain 1	ENSG00000051108	9709
TPI1	1.11211	9.074	1.69174e-10	6.07751e-09	protein_coding	triosephosphate isomerase 1	ENSG00000111669	7167
CPA4	-1.67578	4.47441	1.69713e-10	6.08225e-09	protein_coding	carboxypeptidase A4	ENSG00000128510	51200
COL17A1	-1.1915	9.84278	1.70079e-10	6.08225e-09	protein_coding	collagen type XVII alpha 1 chain	ENSG00000065618	1308
FEN1	1.38104	5.39062	1.71279e-10	6.11127e-09	protein_coding	flap structure-specific endonuclease 1	ENSG00000168496	2237
POLR2G	1.39985	5.23302	1.72594e-10	6.14428e-09	protein_coding	RNA polymerase II subunit G	ENSG00000168002	5436
PSRC1	2.25039	3.58928	1.76382e-10	6.26496e-09	protein_coding	proline and serine rich coiled-coil 1	ENSG00000134222	84722
TOR1AIP1	1.3507	5.6906	1.77146e-10	6.27789e-09	protein_coding	torsin 1A interacting protein 1	ENSG00000143337	26092
7SK	-2.93705	4.50785	1.80354e-10	6.37723e-09	misc_RNA	7SK RNA	ENSG00000202198
ANXA8	1.05163	7.84913	1.82463e-10	6.43734e-09	protein_coding	annexin A8	ENSG00000265190	653145
LMBR1L	-1.74045	4.48214	1.86209e-10	6.54852e-09	protein_coding	limb development membrane protein 1 like	ENSG00000139636	55716
NUCKS1	1.15431	9.58683	1.86447e-10	6.54852e-09	protein_coding	nuclear casein kinase and cyclin dependent kinase substrate 1	ENSG00000069275	64710
VGLL4	-1.39057	5.17207	1.86955e-10	6.55176e-09	protein_coding	vestigial like family member 4	ENSG00000144560	9686
HIVEP2	-1.31808	5.64868	1.88446e-10	6.58932e-09	protein_coding	HIVEP zinc finger 2	ENSG00000010818	3097
NIPAL2	-1.34352	5.68439	1.91857e-10	6.69373e-09	protein_coding	NIPA like domain containing 2	ENSG00000104361	79815
LRIG1	-1.48648	4.82999	1.96476e-10	6.83971e-09	protein_coding	leucine rich repeats and immunoglobulin like domains 1	ENSG00000144749	26018
UBE2W	1.54454	4.68691	2.02517e-10	7.03444e-09	protein_coding	ubiquitin conjugating enzyme E2 W	ENSG00000104343	55284
H2BC4	1.25179	6.10599	2.03589e-10	7.05612e-09	protein_coding	H2B clustered histone 4	ENSG00000180596	8347
NALCN	3.81081	2.61957	2.04583e-10	7.06338e-09	protein_coding	sodium leak channel, non-selective	ENSG00000102452	259232
H2AC4	2.14086	3.67247	2.04697e-10	7.06338e-09	protein_coding	H2A clustered histone 4	ENSG00000278463	8335
MYO19	1.12932	6.28419	2.07156e-10	7.1326e-09	protein_coding	myosin XIX	ENSG00000278259	80179
IRGQ	-1.39055	5.33267	2.08216e-10	7.15344e-09	protein_coding	immunity related GTPase Q	ENSG00000167378	126298
KIF23	1.23656	5.81286	2.12509e-10	7.28501e-09	protein_coding	kinesin family member 23	ENSG00000137807	9493
CALM2	1.14946	8.89866	2.13525e-10	7.30395e-09	protein_coding	calmodulin 2	ENSG00000143933	805
H2BU1	1.97183	3.8559	2.18723e-10	7.46552e-09	protein_coding	H2B.U histone 1	ENSG00000196890	128312
PYROXD1	1.55237	4.88186	2.21261e-10	7.52422e-09	protein_coding	pyridine nucleotide-disulphide oxidoreductase domain 1	ENSG00000121350	79912
EIF2S2	1.03178	8.28126	2.21399e-10	7.52422e-09	protein_coding	eukaryotic translation initiation factor 2 subunit beta	ENSG00000125977	8894
B3GALT6	-1.57588	4.69633	2.27739e-10	7.7086e-09	protein_coding	beta-1,3-galactosyltransferase 6	ENSG00000176022	126792
MOSMO	-1.74242	4.08799	2.27804e-10	7.7086e-09	protein_coding	modulator of smoothened	ENSG00000185716	730094
XPR1	-1.0258	7.08543	2.31253e-10	7.8085e-09	protein_coding	xenotropic and polytropic retrovirus receptor 1	ENSG00000143324	9213
SMAD3	-1.51306	4.71216	2.35975e-10	7.95088e-09	protein_coding	SMAD family member 3	ENSG00000166949	4088
CKAP2L	2.08536	4.09866	2.36558e-10	7.95282e-09	protein_coding	cytoskeleton associated protein 2 like	ENSG00000169607	150468
CENPH	1.57215	4.49017	2.37043e-10	7.95282e-09	protein_coding	centromere protein H	ENSG00000153044	64946
ARHGAP8	-1.4664	5.015	2.38005e-10	7.95621e-09	protein_coding	Rho GTPase activating protein 8	ENSG00000241484	23779
SIRT2	-1.37119	5.49031	2.38155e-10	7.95621e-09	protein_coding	sirtuin 2	ENSG00000068903	22933
H2BC7	1.83268	4.00289	2.40429e-10	8.01516e-09	protein_coding	H2B clustered histone 7	ENSG00000277224	8343
H1-0	1.61069	4.80369	2.41004e-10	8.01733e-09	protein_coding	H1.0 linker histone	ENSG00000189060	3005
IRX4	-1.399	5.40629	2.52613e-10	8.38578e-09	protein_coding	iroquois homeobox 4	ENSG00000113430	50805
MAFB	-2.35759	3.38542	2.57125e-10	8.51761e-09	protein_coding	MAF bZIP transcription factor B	ENSG00000204103	9935
KNSTRN	1.36941	5.13144	2.62809e-10	8.6876e-09	protein_coding	kinetochore localized astrin (SPAG5) binding protein	ENSG00000128944	90417
B4GALT3	-1.27381	6.01918	2.63395e-10	8.68873e-09	protein_coding	beta-1,4-galactosyltransferase 3	ENSG00000158850	8703
SKP2	1.30027	5.42165	2.67166e-10	8.79467e-09	protein_coding	S-phase kinase associated protein 2	ENSG00000145604	6502
ABCC5	-1.34766	5.12676	2.70363e-10	8.88133e-09	protein_coding	ATP binding cassette subfamily C member 5	ENSG00000114770	10057
H2AC7	1.60754	4.81755	2.74377e-10	8.99443e-09	protein_coding	H2A clustered histone 7	ENSG00000196866	3013
MCM10	1.69805	4.24761	2.78271e-10	9.10311e-09	protein_coding	minichromosome maintenance 10 replication initiation factor	ENSG00000065328	55388
KIF1C	-1.02214	6.84268	2.83484e-10	9.25439e-09	protein_coding	kinesin family member 1C	ENSG00000129250	10749
CHD3	1.08275	6.48072	2.84985e-10	9.28415e-09	protein_coding	chromodomain helicase DNA binding protein 3	ENSG00000170004	1107
METTL23	1.8505	3.94946	2.8855e-10	9.38084e-09	protein_coding	methyltransferase like 23	ENSG00000181038	124512
PTER	1.27152	5.51962	2.97732e-10	9.6594e-09	protein_coding	phosphotriesterase related	ENSG00000165983	9317
RELB	-2.59567	3.31687	2.98888e-10	9.67697e-09	protein_coding	RELB proto-oncogene, NF-kB subunit	ENSG00000104856	5971
PTP4A1	1.18044	6.89571	3.00163e-10	9.69828e-09	protein_coding	protein tyrosine phosphatase 4A1	ENSG00000112245	7803
AKAP13	-1.05216	6.7579	3.0116e-10	9.71056e-09	protein_coding	A-kinase anchoring protein 13	ENSG00000170776	11214
RXYLT1	1.60474	4.33151	3.02505e-10	9.73073e-09	protein_coding	ribitol xylosyltransferase 1	ENSG00000118600	10329
GPR153	-1.92427	3.92468	3.03198e-10	9.73073e-09	protein_coding	G protein-coupled receptor 153	ENSG00000158292	387509
H2BC18	1.5924	6.2931	3.03641e-10	9.73073e-09	protein_coding	H2B clustered histone 18	ENSG00000203814	440689
GRPEL2	1.16342	6.19356	3.04819e-10	9.74863e-09	protein_coding	GrpE like 2, mitochondrial	ENSG00000164284	134266
PLGRKT	2.55919	3.78987	3.06871e-10	9.78245e-09	protein_coding	plasminogen receptor with a C-terminal lysine	ENSG00000107020	55848
ELP1	1.05888	6.82145	3.0712e-10	9.78245e-09	protein_coding	elongator acetyltransferase complex subunit 1	ENSG00000070061	8518
ATP11C	1.30138	5.37142	3.08618e-10	9.80092e-09	protein_coding	ATPase phospholipid transporting 11C	ENSG00000101974	286410
CCNG1	-1.18467	9.37191	3.08946e-10	9.80092e-09	protein_coding	cyclin G1	ENSG00000113328	900
TXNRD1	-0.990027	7.92901	3.15192e-10	9.97897e-09	protein_coding	thioredoxin reductase 1	ENSG00000198431	7296
TRMT112	1.02901	6.88518	3.19103e-10	1.0064e-08	protein_coding	tRNA methyltransferase subunit 11-2	ENSG00000173113	51504
UGT8	1.82961	3.9461	3.19156e-10	1.0064e-08	protein_coding	UDP glycosyltransferase 8	ENSG00000174607	7368
FRYL	-1.02632	7.00993	3.23925e-10	1.01939e-08	protein_coding	FRY like transcription coactivator	ENSG00000075539	285527
TNIK	-1.5458	4.41953	3.25814e-10	1.02329e-08	protein_coding	TRAF2 and NCK interacting kinase	ENSG00000154310	23043
ENC1	-1.49607	4.4772	3.30225e-10	1.03508e-08	protein_coding	ectodermal-neural cortex 1	ENSG00000171617	8507
H2AC16	2.32789	3.91696	3.3384e-10	1.04287e-08	protein_coding	H2A clustered histone 16	ENSG00000276903	8332
EMP1	0.977443	7.75451	3.34036e-10	1.04287e-08	protein_coding	epithelial membrane protein 1	ENSG00000134531	2012
ATP1B1	1.18348	5.83953	3.36765e-10	1.04931e-08	protein_coding	ATPase Na+/K+ transporting subunit beta 1	ENSG00000143153	481
TCEAL8	1.42014	4.78622	3.40178e-10	1.05785e-08	protein_coding	transcription elongation factor A like 8	ENSG00000180964	90843
SKA1	1.66248	4.23023	3.41461e-10	1.05866e-08	protein_coding	spindle and kinetochore associated complex subunit 1	ENSG00000154839	220134
ZNRF2	-1.49625	4.78986	3.41786e-10	1.05866e-08	protein_coding	zinc and ring finger 2	ENSG00000180233	223082
ACSS2	1.04618	6.6334	3.44577e-10	1.06521e-08	protein_coding	acyl-CoA synthetase short chain family member 2	ENSG00000131069	55902
MKKS	1.36331	5.51248	3.45445e-10	1.0658e-08	protein_coding	McKusick-Kaufman syndrome	ENSG00000125863	8195
ECHDC1	1.11055	6.12908	3.52474e-10	1.08536e-08	protein_coding	ethylmalonyl-CoA decarboxylase 1	ENSG00000093144	55862
PCLAF	1.48133	4.90473	3.55624e-10	1.09292e-08	protein_coding	PCNA clamp associated factor	ENSG00000166803	9768
LYPD3	-2.56561	3.141	3.61437e-10	1.10709e-08	protein_coding	LY6/PLAUR domain containing 3	ENSG00000124466	27076
EPCAM	1.23787	5.67792	3.61642e-10	1.10709e-08	protein_coding	epithelial cell adhesion molecule	ENSG00000119888	4072
GPR157	-1.36885	4.88627	3.68246e-10	1.12512e-08	protein_coding	G protein-coupled receptor 157	ENSG00000180758	80045
SPDL1	1.58787	4.64424	3.70789e-10	1.13069e-08	protein_coding	spindle apparatus coiled-coil protein 1	ENSG00000040275	54908
TMEM54	-1.64772	4.23235	3.71508e-10	1.13069e-08	protein_coding	transmembrane protein 54	ENSG00000121900	113452
SLC37A4	1.97367	3.80319	3.72302e-10	1.13092e-08	protein_coding	solute carrier family 37 member 4	ENSG00000137700	2542
SNHG14	1.53724	4.79426	3.75525e-10	1.13651e-08	lncRNA	small nucleolar RNA host gene 14	ENSG00000224078
PTPRM	-1.01819	6.62472	3.75586e-10	1.13651e-08	protein_coding	protein tyrosine phosphatase receptor type M	ENSG00000173482	5797
ATP7B	-1.94996	4.01427	3.97302e-10	1.1955e-08	protein_coding	ATPase copper transporting beta	ENSG00000123191	540
PSIP1	1.51065	5.42661	3.9736e-10	1.1955e-08	protein_coding	PC4 and SFRS1 interacting protein 1	ENSG00000164985	11168
FAT1	-1.06694	9.05434	3.97361e-10	1.1955e-08	protein_coding	FAT atypical cadherin 1	ENSG00000083857	2195
MPHOSPH9	1.35456	4.97329	4.03339e-10	1.21117e-08	protein_coding	M-phase phosphoprotein 9	ENSG00000051825	10198
KIF21B	3.3055	2.71004	4.04786e-10	1.2132e-08	protein_coding	kinesin family member 21B	ENSG00000116852	23046
OSTM1	-1.28293	5.33914	4.21449e-10	1.26074e-08	protein_coding	osteoclastogenesis associated transmembrane protein 1	ENSG00000081087	28962
TCF20	-1.02786	6.46275	4.25582e-10	1.27069e-08	protein_coding	transcription factor 20	ENSG00000100207	6942
TUBE1	1.73394	4.04442	4.27671e-10	1.27451e-08	protein_coding	tubulin epsilon 1	ENSG00000074935	51175
TTC33	2.06972	3.68967	4.28531e-10	1.27466e-08	protein_coding	tetratricopeptide repeat domain 33	ENSG00000113638	23548
PDLIM5	-0.976828	7.00443	4.34193e-10	1.28906e-08	protein_coding	PDZ and LIM domain 5	ENSG00000163110	10611
LRR1	1.76787	4.66434	4.4161e-10	1.30861e-08	protein_coding	leucine rich repeat protein 1	ENSG00000165501	122769
TNNI2	-1.43363	5.26	4.44925e-10	1.31596e-08	protein_coding	troponin I2, fast skeletal type	ENSG00000130598	7136
SGO2	1.94899	4.05808	4.57068e-10	1.34934e-08	protein_coding	shugoshin 2	ENSG00000163535	151246
CD276	-1.1517	5.90405	4.69147e-10	1.3824e-08	protein_coding	CD276 molecule	ENSG00000103855	80381
PTPRK	-0.990679	7.18202	4.81622e-10	1.41651e-08	protein_coding	protein tyrosine phosphatase receptor type K	ENSG00000152894	5796
MT1X	-1.30422	6.06744	4.83543e-10	1.4195e-08	protein_coding	metallothionein 1X	ENSG00000187193	4501
NACC2	-1.40451	5.29515	4.86402e-10	1.42524e-08	protein_coding	NACC family member 2	ENSG00000148411	138151
ASAP3	1.5802	5.76101	4.93172e-10	1.44239e-08	protein_coding	ArfGAP with SH3 domain, ankyrin repeat and PH domain 3	ENSG00000088280	55616
XIAP	1.34731	4.95048	4.95721e-10	1.44451e-08	protein_coding	X-linked inhibitor of apoptosis	ENSG00000101966	331
FAM3C2P	-1.64279	4.15908	4.95733e-10	1.44451e-08	processed_pseudogene	family with sequence similarity 3 member C2, pseudogene	ENSG00000174028
UBE2G2	-1.08758	6.06471	4.98657e-10	1.44924e-08	protein_coding	ubiquitin conjugating enzyme E2 G2	ENSG00000184787	7327
DIAPH3	1.39861	4.79392	4.99199e-10	1.44924e-08	protein_coding	diaphanous related formin 3	ENSG00000139734	81624
FAS	-0.999819	7.07599	5.04809e-10	1.46283e-08	protein_coding	Fas cell surface death receptor	ENSG00000026103	355
RABL3	1.63519	4.37377	5.1326e-10	1.4833e-08	protein_coding	RAB, member of RAS oncogene family like 3	ENSG00000144840	285282
MMAB	1.50607	4.96982	5.14006e-10	1.4833e-08	protein_coding	metabolism of cobalamin associated B	ENSG00000139428	326625
IL1B	2.31781	3.40504	5.147e-10	1.4833e-08	protein_coding	interleukin 1 beta	ENSG00000125538	3553
PARP9	1.55241	4.29347	5.21013e-10	1.49875e-08	protein_coding	poly(ADP-ribose) polymerase family member 9	ENSG00000138496	83666
H4C8	1.15812	5.78771	5.22551e-10	1.50043e-08	protein_coding	H4 clustered histone 8	ENSG00000158406	8365
PTCD2	1.92584	3.73459	5.24747e-10	1.50399e-08	protein_coding	pentatricopeptide repeat domain 2	ENSG00000049883	79810
SNF8	1.3959	4.80904	5.28275e-10	1.51135e-08	protein_coding	SNF8 subunit of ESCRT-II	ENSG00000159210	11267
DIO2	-5.72752	2.17259	5.32384e-10	1.52034e-08	protein_coding	iodothyronine deiodinase 2	ENSG00000211448	1734
FH	1.01045	8.2288	5.3771e-10	1.53277e-08	protein_coding	fumarate hydratase	ENSG00000091483	2271
RFC5	1.52087	4.55183	5.39465e-10	1.53499e-08	protein_coding	replication factor C subunit 5	ENSG00000111445	5985
MTHFD1L	1.21185	5.4997	5.40581e-10	1.53539e-08	protein_coding	methylenetetrahydrofolate dehydrogenase (NADP+ dependent) 1 like	ENSG00000120254	25902
SESN1	-1.03646	6.45235	5.45527e-10	1.54664e-08	protein_coding	sestrin 1	ENSG00000080546	27244
NCS1	-1.14526	5.80822	5.50691e-10	1.55741e-08	protein_coding	neuronal calcium sensor 1	ENSG00000107130	23413
HMGN3	1.41478	4.61124	5.51357e-10	1.55741e-08	protein_coding	high mobility group nucleosomal binding domain 3	ENSG00000118418	9324
CDCA8	1.91056	3.74935	5.52295e-10	1.55741e-08	protein_coding	cell division cycle associated 8	ENSG00000134690	55143
NFKBIZ	-1.59477	4.18566	5.5615e-10	1.56548e-08	protein_coding	NFKB inhibitor zeta	ENSG00000144802	64332
AKTIP	1.47987	4.43801	5.60044e-10	1.57362e-08	protein_coding	AKT interacting protein	ENSG00000166971	64400
HMGN2	0.972734	7.69505	5.62103e-10	1.57659e-08	protein_coding	high mobility group nucleosomal binding domain 2	ENSG00000198830	3151
LPCAT1	-1.36799	4.71377	5.68949e-10	1.59027e-08	protein_coding	lysophosphatidylcholine acyltransferase 1	ENSG00000153395	79888
SLC12A4	-1.18538	5.82128	5.69001e-10	1.59027e-08	protein_coding	solute carrier family 12 member 4	ENSG00000124067	6560
NOMO1	-1.06078	7.66755	5.73364e-10	1.59962e-08	protein_coding	NODAL modulator 1	ENSG00000103512	23420
H2BC5	1.28681	5.52749	5.8315e-10	1.62405e-08	protein_coding	H2B clustered histone 5	ENSG00000158373	3017
TMEM45A	-2.13641	3.42857	5.88175e-10	1.6327e-08	protein_coding	transmembrane protein 45A	ENSG00000181458	55076
CXADR	-1.34937	4.95221	5.88333e-10	1.6327e-08	protein_coding	CXADR Ig-like cell adhesion molecule	ENSG00000154639	1525
EDEM1	1.12573	5.97709	5.9651e-10	1.65064e-08	protein_coding	ER degradation enhancing alpha-mannosidase like protein 1	ENSG00000134109	9695
KIAA0513	-1.5061	4.30201	5.96896e-10	1.65064e-08	protein_coding	KIAA0513	ENSG00000135709	9764
DEK	1.00239	7.56658	6.04533e-10	1.66883e-08	protein_coding	DEK proto-oncogene	ENSG00000124795	7913
BCL7A	-1.34454	4.80554	6.10213e-10	1.68156e-08	protein_coding	BAF chromatin remodeling complex subunit BCL7A	ENSG00000110987	605
OPTN	-1.20974	5.85231	6.20062e-10	1.70571e-08	protein_coding	optineurin	ENSG00000123240	10133
WDR76	1.50387	4.34122	6.33389e-10	1.73933e-08	protein_coding	WD repeat domain 76	ENSG00000092470	79968
POLQ	1.58733	4.19351	6.36395e-10	1.74454e-08	protein_coding	DNA polymerase theta	ENSG00000051341	10721
PAM	1.12138	5.84392	6.42805e-10	1.75905e-08	protein_coding	peptidylglycine alpha-amidating monooxygenase	ENSG00000145730	5066
RHOF	1.76534	3.95053	6.46623e-10	1.76409e-08	protein_coding	ras homolog family member F, filopodia associated	ENSG00000139725	54509
DAPK1	-1.7528	3.93657	6.4689e-10	1.76409e-08	protein_coding	death associated protein kinase 1	ENSG00000196730	1612
SEC14L2	0.956376	7.15832	6.50912e-10	1.77199e-08	protein_coding	SEC14 like lipid binding 2	ENSG00000100003	23541
HNRNPA2B1	0.970346	8.28798	6.53739e-10	1.77661e-08	protein_coding	heterogeneous nuclear ribonucleoprotein A2/B1	ENSG00000122566	3181
ZMYND8	-1.03627	6.21199	6.72336e-10	1.824e-08	protein_coding	zinc finger MYND-type containing 8	ENSG00000101040	23613
TROAP	2.34031	3.22631	6.7725e-10	1.83417e-08	protein_coding	trophinin associated protein	ENSG00000135451	10024
MSRB3	3.08728	2.64591	6.9683e-10	1.88396e-08	protein_coding	methionine sulfoxide reductase B3	ENSG00000174099	253827
HAX1	0.935369	7.90431	7.05201e-10	1.90332e-08	protein_coding	HCLS1 associated protein X-1	ENSG00000143575	10456
PARD3	-0.955404	6.87345	7.21366e-10	1.94361e-08	protein_coding	par-3 family cell polarity regulator	ENSG00000148498	56288
CRTAP	-0.925292	7.90061	7.2437e-10	1.94837e-08	protein_coding	cartilage associated protein	ENSG00000170275	10491
TATDN3	1.70054	4.84653	7.2597e-10	1.94934e-08	protein_coding	TatD DNase domain containing 3	ENSG00000203705	128387
VBP1	1.08554	6.03477	7.28694e-10	1.95332e-08	protein_coding	VHL binding protein 1	ENSG00000155959	7411
DRAM1	-1.55154	4.18175	7.31753e-10	1.95819e-08	protein_coding	DNA damage regulated autophagy modulator 1	ENSG00000136048	55332
FDFT1	0.963366	8.57257	7.47823e-10	1.99779e-08	protein_coding	farnesyl-diphosphate farnesyltransferase 1	ENSG00000079459	2222
EML2	1.16531	5.64148	7.52636e-10	2.00724e-08	protein_coding	EMAP like 2	ENSG00000125746	24139
LSM6	2.34808	3.63514	7.57737e-10	2.01599e-08	protein_coding	LSM6 homolog, U6 small nuclear RNA and mRNA degradation associated	ENSG00000164167	11157
ANO1	4.44593	2.07207	7.5848e-10	2.01599e-08	protein_coding	anoctamin 1	ENSG00000131620	55107
FAM72B	2.96958	2.69095	7.71544e-10	2.04557e-08	protein_coding	family with sequence similarity 72 member B	ENSG00000188610	653820
MELK	1.22338	5.64591	7.72209e-10	2.04557e-08	protein_coding	maternal embryonic leucine zipper kinase	ENSG00000165304	9833
TACC3	1.55195	4.21543	7.75612e-10	2.05113e-08	protein_coding	transforming acidic coiled-coil containing protein 3	ENSG00000013810	10460
C6orf141	-1.74078	3.83379	7.7805e-10	2.05413e-08	protein_coding	chromosome 6 open reading frame 141	ENSG00000197261	135398
PLK4	1.46056	4.38666	7.82842e-10	2.06332e-08	protein_coding	polo like kinase 4	ENSG00000142731	10733
TBC1D8	-0.968744	7.06405	7.93488e-10	2.08788e-08	protein_coding	TBC1 domain family member 8	ENSG00000204634	11138
ZCCHC17	1.33149	5.02235	7.99929e-10	2.10132e-08	protein_coding	zinc finger CCHC-type containing 17	ENSG00000121766	51538
ESPL1	2.2027	3.33091	8.04454e-10	2.10968e-08	protein_coding	extra spindle pole bodies like 1, separase	ENSG00000135476	9700
ACAP3	-1.39025	4.74003	8.09661e-10	2.11778e-08	protein_coding	ArfGAP with coiled-coil, ankyrin repeat and PH domains 3	ENSG00000131584	116983
MINK1	-1.04843	6.14079	8.10235e-10	2.11778e-08	protein_coding	misshapen like kinase 1	ENSG00000141503	50488
CLSTN1	-0.977925	6.57477	8.19828e-10	2.1393e-08	protein_coding	calsyntenin 1	ENSG00000171603	22883
GNPTAB	-1.16151	5.60989	8.32222e-10	2.16758e-08	protein_coding	N-acetylglucosamine-1-phosphate transferase subunits alpha and beta	ENSG00000111670	79158
PTPRF	-0.992298	6.50777	8.3342e-10	2.16758e-08	protein_coding	protein tyrosine phosphatase receptor type F	ENSG00000142949	5792
RAB34	1.11935	5.80494	8.37016e-10	2.17334e-08	protein_coding	RAB34, member RAS oncogene family	ENSG00000109113	83871
GJB3	-0.985014	6.43872	8.40427e-10	2.1786e-08	protein_coding	gap junction protein beta 3	ENSG00000188910	2707
CIPC	-1.35334	4.77456	8.42286e-10	2.17983e-08	protein_coding	CLOCK interacting pacemaker	ENSG00000198894	85457
FAM83F	-0.94887	6.67325	8.59341e-10	2.21773e-08	protein_coding	family with sequence similarity 83 member F	ENSG00000133477	113828
GPNMB	-3.19561	2.50509	8.6018e-10	2.21773e-08	protein_coding	glycoprotein nmb	ENSG00000136235	10457
CLN8	-1.34113	4.91943	8.61498e-10	2.21773e-08	protein_coding	CLN8 transmembrane ER and ERGIC protein	ENSG00000182372	2055
EI24	-0.928435	7.9717	8.63399e-10	2.21773e-08	protein_coding	EI24 autophagy associated transmembrane protein	ENSG00000149547	9538
ASS1	0.943854	8.16859	8.66184e-10	2.21773e-08	protein_coding	argininosuccinate synthase 1	ENSG00000130707	445
WSB2	-0.955553	7.09562	8.66513e-10	2.21773e-08	protein_coding	WD repeat and SOCS box containing 2	ENSG00000176871	55884
F5	-1.84257	3.74305	8.66795e-10	2.21773e-08	protein_coding	coagulation factor V	ENSG00000198734	2153
CDC27	1.03446	6.79137	8.84258e-10	2.25873e-08	protein_coding	cell division cycle 27	ENSG00000004897	996
FAM107B	1.16595	5.49032	8.94856e-10	2.2821e-08	protein_coding	family with sequence similarity 107 member B	ENSG00000065809	83641
ZBTB41	1.19903	5.32338	9.01826e-10	2.29615e-08	protein_coding	zinc finger and BTB domain containing 41	ENSG00000177888	360023
	-1.58061	4.09472	9.07494e-10	2.30343e-08	TEC	TEC	ENSG00000278948
RAP2A	1.16834	5.62164	9.07612e-10	2.30343e-08	protein_coding	RAP2A, member of RAS oncogene family	ENSG00000125249	5911
GPAT2	1.5387	4.36812	9.15001e-10	2.31656e-08	protein_coding	glycerol-3-phosphate acyltransferase 2, mitochondrial	ENSG00000186281	150763
HDGFL3	1.16485	5.47708	9.1573e-10	2.31656e-08	protein_coding	HDGF like 3	ENSG00000166503	50810
AQP3	-1.16785	5.74283	9.37733e-10	2.36352e-08	protein_coding	aquaporin 3 (Gill blood group)	ENSG00000165272	360
BRCA2	1.37588	4.75036	9.38273e-10	2.36352e-08	protein_coding	BRCA2 DNA repair associated	ENSG00000139618	675
LAMC2	-1.08571	10.9757	9.38799e-10	2.36352e-08	protein_coding	laminin subunit gamma 2	ENSG00000058085	3918
CXCL1	-2.60412	2.80565	9.43979e-10	2.37206e-08	protein_coding	C-X-C motif chemokine ligand 1	ENSG00000163739	2919
CHCHD10	1.76333	3.83332	9.45207e-10	2.37206e-08	protein_coding	coiled-coil-helix-coiled-coil-helix domain containing 10	ENSG00000250479	400916
NUAK1	-2.50151	3.17689	9.47076e-10	2.37297e-08	protein_coding	NUAK family kinase 1	ENSG00000074590	9891
SLC31A2	-1.58819	4.45818	9.86053e-10	2.4667e-08	protein_coding	solute carrier family 31 member 2	ENSG00000136867	1318
OFD1	-0.964705	6.58039	9.90283e-10	2.47335e-08	protein_coding	OFD1 centriole and centriolar satellite protein	ENSG00000046651	8481
SUMF1	-1.11039	5.70475	9.91899e-10	2.47346e-08	protein_coding	sulfatase modifying factor 1	ENSG00000144455	285362
SUMF1	-1.11039	5.70475	9.91899e-10	2.47346e-08	protein_coding	sulfatase modifying factor 1	ENSG00000144455	100130207
CIT	1.6231	4.05953	1.00496e-09	2.50204e-08	protein_coding	citron rho-interacting serine/threonine kinase	ENSG00000122966	11113
RNVU1-28	0.946427	7.97261	1.00654e-09	2.50204e-08	snRNA	RNA, variant U1 small nuclear 28	ENSG00000277918
MIPEP	1.31124	5.12054	1.02601e-09	2.54642e-08	protein_coding	mitochondrial intermediate peptidase	ENSG00000027001	4285
C12orf75	-1.05498	5.94515	1.02779e-09	2.5468e-08	protein_coding	chromosome 12 open reading frame 75	ENSG00000235162	387882
NMU	1.59092	4.36667	1.03082e-09	2.55031e-08	protein_coding	neuromedin U	ENSG00000109255	10874
ZHX3	-1.24383	5.27533	1.03661e-09	2.5606e-08	protein_coding	zinc fingers and homeoboxes 3	ENSG00000174306	23051
RAB7B	-1.19725	5.19762	1.04054e-09	2.56627e-08	protein_coding	RAB7B, member RAS oncogene family	ENSG00000276600	338382
CEP20	1.13071	5.63147	1.04329e-09	2.56904e-08	protein_coding	centrosomal protein 20	ENSG00000133393	123811
PCGF3	-1.15293	5.45701	1.05566e-09	2.59545e-08	protein_coding	polycomb group ring finger 3	ENSG00000185619	10336
GABRA2	-2.93858	2.76045	1.05892e-09	2.59938e-08	protein_coding	gamma-aminobutyric acid type A receptor subunit alpha2	ENSG00000151834	2555
PIGT	-1.09497	5.7921	1.06327e-09	2.60599e-08	protein_coding	phosphatidylinositol glycan anchor biosynthesis class T	ENSG00000124155	51604
PCDHA12	-3.26843	2.40261	1.08217e-09	2.6482e-08	protein_coding	protocadherin alpha 12	ENSG00000251664	56137
ZBTB38	0.9392	7.45528	1.08451e-09	2.6498e-08	protein_coding	zinc finger and BTB domain containing 38	ENSG00000177311	253461
PRIM1	1.32794	4.6473	1.09075e-09	2.66093e-08	protein_coding	DNA primase subunit 1	ENSG00000198056	5557
DUSP5	-1.43253	4.35145	1.10699e-09	2.69635e-08	protein_coding	dual specificity phosphatase 5	ENSG00000138166	1847
LIN7C	1.07298	5.99186	1.11202e-09	2.70442e-08	protein_coding	lin-7 homolog C, crumbs cell polarity complex component	ENSG00000148943	55327
MAMDC4	-3.81192	2.38657	1.11848e-09	2.71595e-08	protein_coding	MAM domain containing 4	ENSG00000177943	158056
TACC1	1.36097	4.65212	1.12805e-09	2.73496e-08	protein_coding	transforming acidic coiled-coil containing protein 1	ENSG00000147526	6867
TMX3	1.00527	6.30671	1.13099e-09	2.73785e-08	protein_coding	thioredoxin related transmembrane protein 3	ENSG00000166479	54495
PTAR1	1.09205	5.79177	1.13558e-09	2.74307e-08	protein_coding	protein prenyltransferase alpha subunit repeat containing 1	ENSG00000188647	375743
CCDC24	-2.18582	3.26779	1.13663e-09	2.74307e-08	protein_coding	coiled-coil domain containing 24	ENSG00000159214	149473
ORMDL2	1.28898	4.77637	1.14228e-09	2.75248e-08	protein_coding	ORMDL sphingolipid biosynthesis regulator 2	ENSG00000123353	29095
MRGPRX4	-5.85704	1.58795	1.1479e-09	2.76182e-08	protein_coding	MAS related GPR family member X4	ENSG00000179817	117196
MDH1	0.963945	7.64978	1.15615e-09	2.77742e-08	protein_coding	malate dehydrogenase 1	ENSG00000014641	4190
H2AJ	1.31234	4.77348	1.16278e-09	2.78907e-08	protein_coding	H2A.J histone	ENSG00000246705	55766
RAPGEF1	-1.35164	4.53007	1.17546e-09	2.81519e-08	protein_coding	Rap guanine nucleotide exchange factor 1	ENSG00000107263	2889
GPT2	1.13865	5.53478	1.2012e-09	2.87247e-08	protein_coding	glutamic--pyruvic transaminase 2	ENSG00000166123	84706
ANXA5	0.951583	8.22712	1.21592e-09	2.90327e-08	protein_coding	annexin A5	ENSG00000164111	308
POLR1F	1.21735	5.25621	1.22293e-09	2.91155e-08	protein_coding	RNA polymerase I subunit F	ENSG00000105849	221830
RAP2B	-0.978804	6.46941	1.22309e-09	2.91155e-08	protein_coding	RAP2B, member of RAS oncogene family	ENSG00000181467	5912
OGFRL1	0.958625	6.96335	1.23174e-09	2.9277e-08	protein_coding	opioid growth factor receptor like 1	ENSG00000119900	79627
SMOX	1.96902	3.57147	1.24684e-09	2.95914e-08	protein_coding	spermine oxidase	ENSG00000088826	54498
ATP6AP1	-1.13185	5.53207	1.25323e-09	2.96982e-08	protein_coding	ATPase H+ transporting accessory protein 1	ENSG00000071553	537
VIM	1.26265	5.46129	1.2591e-09	2.97687e-08	protein_coding	vimentin	ENSG00000026025	7431
CLMP	0.907664	6.91773	1.26173e-09	2.97687e-08	protein_coding	CXADR like membrane protein	ENSG00000166250	79827
MTMR9	-1.17529	5.21841	1.26188e-09	2.97687e-08	protein_coding	myotubularin related protein 9	ENSG00000104643	66036
ALG14	1.47232	4.31359	1.27201e-09	2.99628e-08	protein_coding	ALG14 UDP-N-acetylglucosaminyltransferase subunit	ENSG00000172339	199857
SOCS7	-1.14241	5.36804	1.28874e-09	3.03115e-08	protein_coding	suppressor of cytokine signaling 7	ENSG00000274211	30837
KRT83	2.68686	3.17084	1.35352e-09	3.17876e-08	protein_coding	keratin 83	ENSG00000170523	3889
SPCS1	1.08136	5.75026	1.36347e-09	3.19734e-08	protein_coding	signal peptidase complex subunit 1	ENSG00000114902	28972
TCEA1	0.895267	7.0545	1.39697e-09	3.27102e-08	protein_coding	transcription elongation factor A1	ENSG00000187735	6917
LINC01127	-4.72029	1.8179	1.40096e-09	3.27444e-08	lncRNA	long intergenic non-protein coding RNA 1127	ENSG00000281162
GMFB	0.948416	6.43825	1.40259e-09	3.27444e-08	protein_coding	glia maturation factor beta	ENSG00000197045	2764
TTC3	-0.919237	7.08333	1.42023e-09	3.3107e-08	protein_coding	tetratricopeptide repeat domain 3	ENSG00000182670	7267
NAXE	0.895853	6.98617	1.44077e-09	3.35364e-08	protein_coding	NAD(P)HX epimerase	ENSG00000163382	128240
EMC10	-1.03359	6.02089	1.44852e-09	3.36092e-08	protein_coding	ER membrane protein complex subunit 10	ENSG00000161671	284361
ESCO2	1.69697	3.82058	1.45111e-09	3.36092e-08	protein_coding	establishment of sister chromatid cohesion N-acetyltransferase 2	ENSG00000171320	157570
MPZL3	-1.28719	4.58054	1.45195e-09	3.36092e-08	protein_coding	myelin protein zero like 3	ENSG00000160588	196264
KIAA0930	-1.02015	6.00628	1.45245e-09	3.36092e-08	protein_coding	KIAA0930	ENSG00000100364	23313
SLC38A10	-1.3286	4.97664	1.47108e-09	3.39903e-08	protein_coding	solute carrier family 38 member 10	ENSG00000157637	124565
CUL4B	0.97583	6.55056	1.49107e-09	3.44018e-08	protein_coding	cullin 4B	ENSG00000158290	8450
CDH1	-0.866746	7.69658	1.4986e-09	3.4512e-08	protein_coding	cadherin 1	ENSG00000039068	999
KIAA0319L	-1.05651	5.79797	1.50165e-09	3.4512e-08	protein_coding	KIAA0319 like	ENSG00000142687	79932
GAA	-2.08427	3.4359	1.50243e-09	3.4512e-08	protein_coding	alpha glucosidase	ENSG00000171298	2548
CENPQ	2.95401	2.59345	1.52673e-09	3.5019e-08	protein_coding	centromere protein Q	ENSG00000031691	55166
PFDN6	1.1928	5.08939	1.54389e-09	3.53612e-08	protein_coding	prefoldin subunit 6	ENSG00000204220	10471
ODC1	0.869667	7.53505	1.55577e-09	3.55815e-08	protein_coding	ornithine decarboxylase 1	ENSG00000115758	4953
KLK5	0.882259	7.14741	1.5676e-09	3.58e-08	protein_coding	kallikrein related peptidase 5	ENSG00000167754	25818
IDH1	0.901484	8.17031	1.57597e-09	3.5939e-08	protein_coding	isocitrate dehydrogenase (NADP(+)) 1	ENSG00000138413	3417
FBXO33	-1.33409	4.72209	1.5832e-09	3.60516e-08	protein_coding	F-box protein 33	ENSG00000165355	254170
SLC2A13	-1.67897	3.96751	1.58924e-09	3.61369e-08	protein_coding	solute carrier family 2 member 13	ENSG00000151229	114134
ZNF519	2.32301	3.17432	1.60039e-09	3.63145e-08	protein_coding	zinc finger protein 519	ENSG00000175322	162655
CAPN8	-1.31592	4.65868	1.60167e-09	3.63145e-08	protein_coding	calpain 8	ENSG00000203697	388743
NUP54	1.15185	5.36377	1.65095e-09	3.7378e-08	protein_coding	nucleoporin 54	ENSG00000138750	53371
COX7C	0.903444	8.30895	1.6596e-09	3.75198e-08	protein_coding	cytochrome c oxidase subunit 7C	ENSG00000127184	1350
H2AX	1.84847	4.2276	1.66773e-09	3.76494e-08	protein_coding	H2A.X variant histone	ENSG00000188486	3014
PRKCE	-1.5351	3.96725	1.67686e-09	3.78013e-08	protein_coding	protein kinase C epsilon	ENSG00000171132	5581
SLC39A14	0.964156	6.20876	1.68416e-09	3.79116e-08	protein_coding	solute carrier family 39 member 14	ENSG00000104635	23516
MRPL35	1.03258	5.94207	1.70287e-09	3.8278e-08	protein_coding	mitochondrial ribosomal protein L35	ENSG00000132313	51318
DYNLT3	1.46827	4.36725	1.7242e-09	3.86875e-08	protein_coding	dynein light chain Tctex-type 3	ENSG00000165169	6990
H3C1	1.72914	3.76098	1.726e-09	3.86875e-08	protein_coding	H3 clustered histone 1	ENSG00000275714	8350
ITM2B	-0.873052	7.22744	1.73903e-09	3.89242e-08	protein_coding	integral membrane protein 2B	ENSG00000136156	9445
RNF38	-1.45338	4.31792	1.74273e-09	3.89515e-08	protein_coding	ring finger protein 38	ENSG00000137075	152006
NDUFB10	1.00488	5.99386	1.74546e-09	3.89571e-08	protein_coding	NADH:ubiquinone oxidoreductase subunit B10	ENSG00000140990	4716
LINC01819	-1.63309	3.80065	1.75079e-09	3.90208e-08	lncRNA	long intergenic non-protein coding RNA 1819	ENSG00000231826	102723854
CDCA3	2.2824	3.40252	1.75859e-09	3.91289e-08	protein_coding	cell division cycle associated 3	ENSG00000111665	83461
PTGES3	0.883024	7.03864	1.76221e-09	3.91289e-08	protein_coding	prostaglandin E synthase 3	ENSG00000110958	10728
MCM3	0.881932	6.85588	1.76477e-09	3.91289e-08	protein_coding	minichromosome maintenance complex component 3	ENSG00000112118	4172
KIF21A	-0.915306	6.64145	1.76559e-09	3.91289e-08	protein_coding	kinesin family member 21A	ENSG00000139116	55605
TMEM141	1.18618	5.09294	1.77507e-09	3.92215e-08	protein_coding	transmembrane protein 141	ENSG00000244187	85014
CAMSAP1	-1.02472	5.9058	1.77635e-09	3.92215e-08	protein_coding	calmodulin regulated spectrin associated protein 1	ENSG00000130559	157922
VEGFA	1.01088	5.99256	1.77866e-09	3.92215e-08	protein_coding	vascular endothelial growth factor A	ENSG00000112715	7422
ZNF639	1.26429	4.77696	1.77974e-09	3.92215e-08	protein_coding	zinc finger protein 639	ENSG00000121864	51193
TNIP1	-0.922814	6.48669	1.79107e-09	3.9416e-08	protein_coding	TNFAIP3 interacting protein 1	ENSG00000145901	10318
CIP2A	1.82001	4.4997	1.81475e-09	3.987e-08	protein_coding	cellular inhibitor of PP2A	ENSG00000163507	57650
DTL	0.978867	6.1045	1.81677e-09	3.987e-08	protein_coding	denticleless E3 ubiquitin protein ligase homolog	ENSG00000143476	51514
CSE1L	0.925878	8.44916	1.87486e-09	4.10772e-08	protein_coding	chromosome segregation 1 like	ENSG00000124207	1434
DSG2	0.885921	7.15586	1.877e-09	4.10772e-08	protein_coding	desmoglein 2	ENSG00000046604	1829
RHOB	-1.42412	4.71151	1.88866e-09	4.12751e-08	protein_coding	ras homolog family member B	ENSG00000143878	388
PTGES	0.880717	8.49349	1.90369e-09	4.15459e-08	protein_coding	prostaglandin E synthase	ENSG00000148344	9536
TMEM139	2.28534	3.25491	1.92637e-09	4.19826e-08	protein_coding	transmembrane protein 139	ENSG00000178826	135932
PRDM4	-1.10887	5.35628	1.96459e-09	4.27564e-08	protein_coding	PR/SET domain 4	ENSG00000110851	11108
CDCA7L	1.04512	5.74927	1.97562e-09	4.29369e-08	protein_coding	cell division cycle associated 7 like	ENSG00000164649	55536
TNFRSF10A	-0.899168	6.5334	2.05891e-09	4.46854e-08	protein_coding	TNF receptor superfamily member 10a	ENSG00000104689	8797
ANO9	-1.33317	4.48141	2.06617e-09	4.47813e-08	protein_coding	anoctamin 9	ENSG00000185101	338440
BLM	1.77065	4.04173	2.0832e-09	4.50882e-08	protein_coding	BLM RecQ like helicase	ENSG00000197299	641
CDS1	1.19713	5.56411	2.08638e-09	4.50951e-08	protein_coding	CDP-diacylglycerol synthase 1	ENSG00000163624	1040
GLUD1	0.901759	8.61648	2.11177e-09	4.55341e-08	protein_coding	glutamate dehydrogenase 1	ENSG00000148672	2746
DMKN	1.66444	3.76225	2.11279e-09	4.55341e-08	protein_coding	dermokine	ENSG00000161249	93099
NFKB2	-1.45929	4.30468	2.11537e-09	4.55341e-08	protein_coding	nuclear factor kappa B subunit 2	ENSG00000077150	4791
CPNE8	-1.19967	4.9003	2.1403e-09	4.59693e-08	protein_coding	copine 8	ENSG00000139117	144402
H2BC11	1.23048	4.77132	2.14378e-09	4.59693e-08	protein_coding	H2B clustered histone 11	ENSG00000124635	8970
SBDS	1.01341	6.39737	2.1457e-09	4.59693e-08	protein_coding	SBDS ribosome maturation factor	ENSG00000126524	51119
TFPI2	1.19013	5.0613	2.14728e-09	4.59693e-08	protein_coding	tissue factor pathway inhibitor 2	ENSG00000105825	7980
UHRF1BP1	1.51061	4.01367	2.17889e-09	4.65827e-08	protein_coding	UHRF1 binding protein 1	ENSG00000065060	54887
MRE11	1.12979	5.31746	2.21427e-09	4.72248e-08	protein_coding	MRE11 homolog, double strand break repair nuclease	ENSG00000020922	4361
SLC25A11	1.26593	4.88415	2.21493e-09	4.72248e-08	protein_coding	solute carrier family 25 member 11	ENSG00000108528	8402
KIFC1	1.3658	4.39794	2.21803e-09	4.72268e-08	protein_coding	kinesin family member C1	ENSG00000237649	3833
CTSC	-0.912784	7.68496	2.22371e-09	4.72839e-08	protein_coding	cathepsin C	ENSG00000109861	1075
SERPINB1	1.08222	5.48801	2.24225e-09	4.76138e-08	protein_coding	serpin family B member 1	ENSG00000021355	1992
SPX	3.5668	2.18001	2.25263e-09	4.77697e-08	protein_coding	spexin hormone	ENSG00000134548	80763
CYP4B1	-1.5554	3.9145	2.25764e-09	4.78115e-08	protein_coding	cytochrome P450 family 4 subfamily B member 1	ENSG00000142973	1580
SEC24D	1.44019	4.49888	2.2924e-09	4.84257e-08	protein_coding	SEC24 homolog D, COPII coat complex component	ENSG00000150961	9871
MRNIP	-1.38741	4.21899	2.2928e-09	4.84257e-08	protein_coding	MRN complex interacting protein	ENSG00000161010	51149
KLHL11	1.40448	4.57029	2.33237e-09	4.91955e-08	protein_coding	kelch like family member 11	ENSG00000178502	55175
SLC46A3	-1.85125	3.43395	2.37371e-09	5.00005e-08	protein_coding	solute carrier family 46 member 3	ENSG00000139508	283537
SLC20A1	0.868784	8.33107	2.41939e-09	5.08945e-08	protein_coding	solute carrier family 20 member 1	ENSG00000144136	6574
FIBP	1.29106	4.92087	2.44807e-09	5.14031e-08	protein_coding	FGF1 intracellular binding protein	ENSG00000172500	9158
KCTD12	1.42617	4.15395	2.4501e-09	5.14031e-08	protein_coding	potassium channel tetramerization domain containing 12	ENSG00000178695	115207
CHN1	-1.46267	4.20698	2.46714e-09	5.16916e-08	protein_coding	chimerin 1	ENSG00000128656	1123
MYPN	2.80897	2.6548	2.47292e-09	5.1744e-08	protein_coding	myopalladin	ENSG00000138347	84665
LPP	1.12296	5.66761	2.48684e-09	5.19156e-08	protein_coding	LIM domain containing preferred translocation partner in lipoma	ENSG00000145012	4026
SPOPL	-1.14012	5.10482	2.48772e-09	5.19156e-08	protein_coding	speckle type BTB/POZ protein like	ENSG00000144228	339745
MGP	-3.6959	1.97392	2.50175e-09	5.21392e-08	protein_coding	matrix Gla protein	ENSG00000111341	4256
CPQ	-1.70443	3.61288	2.51996e-09	5.24491e-08	protein_coding	carboxypeptidase Q	ENSG00000104324	10404
ELMOD2	1.1896	4.98695	2.53101e-09	5.26097e-08	protein_coding	ELMO domain containing 2	ENSG00000179387	255520
SRP9	0.848918	8.16884	2.54275e-09	5.27838e-08	protein_coding	signal recognition particle 9	ENSG00000143742	6726
JMJD7-PLA2G4B	-1.69962	3.65165	2.59263e-09	5.36992e-08	protein_coding	JMJD7-PLA2G4B readthrough	ENSG00000168970	8681
RAP1GDS1	1.02755	6.38562	2.59367e-09	5.36992e-08	protein_coding	Rap1 GTPase-GDP dissociation stimulator 1	ENSG00000138698	5910
KLF6	-0.925234	6.18914	2.60669e-09	5.38978e-08	protein_coding	Kruppel like factor 6	ENSG00000067082	1316
SERTAD4	-1.41296	4.09581	2.6107e-09	5.391e-08	protein_coding	SERTA domain containing 4	ENSG00000082497	56256
H2BC12	0.892631	6.54431	2.61497e-09	5.39273e-08	protein_coding	H2B clustered histone 12	ENSG00000197903	85236
MCM2	0.936383	6.26897	2.63084e-09	5.41439e-08	protein_coding	minichromosome maintenance complex component 2	ENSG00000073111	4171
OXCT1	0.911756	6.42104	2.63235e-09	5.41439e-08	protein_coding	3-oxoacid CoA-transferase 1	ENSG00000083720	5019
SERPINB5	-0.941217	9.74098	2.65172e-09	5.44711e-08	protein_coding	serpin family B member 5	ENSG00000206075	5268
RASAL2	-1.0144	5.98136	2.68274e-09	5.50364e-08	protein_coding	RAS protein activator like 2	ENSG00000075391	9462
CBR4	1.14937	5.03205	2.68816e-09	5.50757e-08	protein_coding	carbonyl reductase 4	ENSG00000145439	84869
IFT27	-1.46748	3.98865	2.69175e-09	5.50777e-08	protein_coding	intraflagellar transport 27	ENSG00000100360	11020
ERV3-1	-2.12787	3.05466	2.6999e-09	5.51726e-08	protein_coding	endogenous retrovirus group 3 member 1, envelope	ENSG00000213462	2086
JMJD1C	-0.912559	6.49019	2.70817e-09	5.52285e-08	protein_coding	jumonji domain containing 1C	ENSG00000171988	221037
MRPL13	0.904593	6.85796	2.70965e-09	5.52285e-08	protein_coding	mitochondrial ribosomal protein L13	ENSG00000172172	28998
MACC1	-0.905019	6.45043	2.74038e-09	5.57825e-08	protein_coding	MET transcriptional regulator MACC1	ENSG00000183742	346389
RSRP1	-1.06199	5.49313	2.74766e-09	5.58584e-08	protein_coding	arginine and serine rich protein 1	ENSG00000117616	57035
NOMO2	-0.888773	7.16029	2.76428e-09	5.61238e-08	protein_coding	NODAL modulator 2	ENSG00000185164	283820
NOMO2	-0.888773	7.16029	2.76428e-09	5.61238e-08	protein_coding	NODAL modulator 2	ENSG00000185164	102723728
DDX24	0.873789	6.63471	2.79468e-09	5.66678e-08	protein_coding	DEAD-box helicase 24	ENSG00000089737	57062
TLCD1	3.15704	2.67868	2.80173e-09	5.67377e-08	protein_coding	TLC domain containing 1	ENSG00000160606	116238
TIAM1	-1.3807	4.41647	2.86236e-09	5.7891e-08	protein_coding	TIAM Rac1 associated GEF 1	ENSG00000156299	7074
VPS29	1.08897	5.98457	2.89527e-09	5.84815e-08	protein_coding	VPS29 retromer complex component	ENSG00000111237	51699
PLS3	0.897107	8.60421	2.91427e-09	5.87898e-08	protein_coding	plastin 3	ENSG00000102024	5358
GCNT1	1.82814	3.86237	2.94192e-09	5.92454e-08	protein_coding	glucosaminyl (N-acetyl) transferase 1	ENSG00000187210	2650
MIX23	1.41912	4.72304	2.94438e-09	5.92454e-08	protein_coding	mitochondrial matrix import factor 23	ENSG00000160124	131076
GBP2	-2.04373	3.19786	2.95134e-09	5.93095e-08	protein_coding	guanylate binding protein 2	ENSG00000162645	2634
TXNIP	-0.870124	8.67319	2.96861e-09	5.95805e-08	protein_coding	thioredoxin interacting protein	ENSG00000265972	10628
LIMK1	-1.17862	4.90875	2.9758e-09	5.96487e-08	protein_coding	LIM domain kinase 1	ENSG00000106683	3984
LSM4	0.84966	6.8333	2.99336e-09	5.99243e-08	protein_coding	LSM4 homolog, U6 small nuclear RNA and mRNA degradation associated	ENSG00000130520	25804
DBF4	1.22945	5.04539	3.04064e-09	6.07935e-08	protein_coding	DBF4 zinc finger	ENSG00000006634	10926
NIPSNAP2	1.06808	5.83397	3.06249e-09	6.11527e-08	protein_coding	nipsnap homolog 2	ENSG00000146729	2631
TDP1	1.14669	5.10224	3.10341e-09	6.18912e-08	protein_coding	tyrosyl-DNA phosphodiesterase 1	ENSG00000042088	55775
RPN2	-0.85715	8.54541	3.11556e-09	6.20549e-08	protein_coding	ribophorin II	ENSG00000118705	6185
ARG2	2.38541	2.92623	3.12364e-09	6.21371e-08	protein_coding	arginase 2	ENSG00000081181	384
SLC26A2	0.840525	6.88429	3.16219e-09	6.28246e-08	protein_coding	solute carrier family 26 member 2	ENSG00000155850	1836
CCDC88C	-1.50854	4.00787	3.1684e-09	6.28685e-08	protein_coding	coiled-coil domain containing 88C	ENSG00000015133	440193
MSMO1	0.813512	7.90004	3.18315e-09	6.30818e-08	protein_coding	methylsterol monooxygenase 1	ENSG00000052802	6307
IFFO2	-1.0975	5.38508	3.191e-09	6.31577e-08	protein_coding	intermediate filament family orphan 2	ENSG00000169991	126917
HLTF	0.95815	5.98359	3.23889e-09	6.40251e-08	protein_coding	helicase like transcription factor	ENSG00000071794	6596
EXO1	1.15689	5.13561	3.24865e-09	6.41374e-08	protein_coding	exonuclease 1	ENSG00000174371	9156
STOML2	0.8554	6.65668	3.26365e-09	6.43529e-08	protein_coding	stomatin like 2	ENSG00000165283	30968
OS9	-0.843359	7.11372	3.34602e-09	6.58944e-08	protein_coding	OS9 endoplasmic reticulum lectin	ENSG00000135506	10956
ATMIN	-0.891404	6.34008	3.36203e-09	6.61269e-08	protein_coding	ATM interactor	ENSG00000166454	23300
5_8S_rRNA	2.16949	6.53824	3.36953e-09	6.61918e-08	rRNA	5.8S ribosomal RNA	ENSG00000273730
FHOD3	1.06644	5.40258	3.40212e-09	6.67485e-08	protein_coding	formin homology 2 domain containing 3	ENSG00000134775	80206
GXYLT2	-1.67129	3.64349	3.45099e-09	6.76094e-08	protein_coding	glucoside xylosyltransferase 2	ENSG00000172986	727936
CMTM4	1.20609	4.67842	3.45459e-09	6.76094e-08	protein_coding	CKLF like MARVEL transmembrane domain containing 4	ENSG00000183723	146223
EHD1	-1.15837	4.9977	3.46134e-09	6.76574e-08	protein_coding	EH domain containing 1	ENSG00000110047	10938
CKAP5	0.888441	7.67235	3.47003e-09	6.7743e-08	protein_coding	cytoskeleton associated protein 5	ENSG00000175216	9793
MAGT1	1.0267	5.85111	3.48341e-09	6.78977e-08	protein_coding	magnesium transporter 1	ENSG00000102158	84061
CYP4F29P	5.2335	1.67934	3.48658e-09	6.78977e-08	transcribed_unprocessed_pseudogene	cytochrome P450 family 4 subfamily F member 29, pseudogene	ENSG00000228314	54055
UQCC2	1.02194	5.61662	3.50646e-09	6.82005e-08	protein_coding	ubiquinol-cytochrome c reductase complex assembly factor 2	ENSG00000137288	84300
	2.59834	2.68898	3.51852e-09	6.83504e-08	lncRNA	novel transcript	ENSG00000231683	101927136
FAM72D	1.6543	3.87256	3.53043e-09	6.84563e-08	protein_coding	family with sequence similarity 72 member D	ENSG00000215784	728833
H2BC6	2.32369	2.92213	3.53267e-09	6.84563e-08	protein_coding	H2B clustered histone 6	ENSG00000274290	8344
WASHC2C	-1.04716	5.40347	3.54049e-09	6.85235e-08	protein_coding	WASH complex subunit 2C	ENSG00000172661	253725
ATP5MC3	0.858342	8.08256	3.5549e-09	6.87178e-08	protein_coding	ATP synthase membrane subunit c locus 3	ENSG00000154518	518
MFSD1	-0.926314	6.17468	3.56277e-09	6.87854e-08	protein_coding	major facilitator superfamily domain containing 1	ENSG00000118855	64747
SSH1	-1.25468	4.84348	3.60694e-09	6.94951e-08	protein_coding	slingshot protein phosphatase 1	ENSG00000084112	54434
SLC7A5	1.02294	8.2224	3.60977e-09	6.94951e-08	protein_coding	solute carrier family 7 member 5	ENSG00000103257	8140
LIN9	1.31526	4.50304	3.61277e-09	6.94951e-08	protein_coding	lin-9 DREAM MuvB core complex component	ENSG00000183814	286826
FMNL2	-0.864087	6.67464	3.62008e-09	6.95507e-08	protein_coding	formin like 2	ENSG00000157827	114793
NAA38	1.08415	5.71735	3.63787e-09	6.98071e-08	protein_coding	N-alpha-acetyltransferase 38, NatC auxiliary subunit	ENSG00000183011	84316
ARHGAP32	-1.05254	5.68272	3.64674e-09	6.98799e-08	protein_coding	Rho GTPase activating protein 32	ENSG00000134909	9743
GPRIN1	-1.88589	3.33679	3.65054e-09	6.98799e-08	protein_coding	G protein regulated inducer of neurite outgrowth 1	ENSG00000169258	114787
LINC01133	1.70244	3.71244	3.66924e-09	7.01525e-08	lncRNA	long intergenic non-protein coding RNA 1133	ENSG00000224259
TMEM63B	-1.06992	5.47771	3.68676e-09	7.04019e-08	protein_coding	transmembrane protein 63B	ENSG00000137216	55362
DPYD	0.999467	5.71773	3.71448e-09	7.08453e-08	protein_coding	dihydropyrimidine dehydrogenase	ENSG00000188641	1806
CAMK2B	-1.07612	5.39606	3.73687e-09	7.1186e-08	protein_coding	calcium/calmodulin dependent protein kinase II beta	ENSG00000058404	816
CHEK1	1.08677	5.2465	3.74545e-09	7.12631e-08	protein_coding	checkpoint kinase 1	ENSG00000149554	1111
GALE	0.898435	6.25819	3.76206e-09	7.14928e-08	protein_coding	UDP-galactose-4-epimerase	ENSG00000117308	2582
CD164	0.918303	6.66611	3.79729e-09	7.20752e-08	protein_coding	CD164 molecule	ENSG00000135535	8763
SLC5A3	1.19227	4.63159	3.80605e-09	7.21545e-08	protein_coding	solute carrier family 5 member 3	ENSG00000198743	6526
IFNGR1	-0.831233	7.34219	3.85254e-09	7.2905e-08	protein_coding	interferon gamma receptor 1	ENSG00000027697	3459
ELK3	1.8202	4.02085	3.85491e-09	7.2905e-08	protein_coding	ETS transcription factor ELK3	ENSG00000111145	2004
TMEM167A	0.878219	6.36466	3.87833e-09	7.326e-08	protein_coding	transmembrane protein 167A	ENSG00000174695	153339
RBM8A	0.808561	7.81498	3.90874e-09	7.37459e-08	protein_coding	RNA binding motif protein 8A	ENSG00000265241	9939
SKIL	-1.21949	4.73174	3.96e-09	7.46235e-08	protein_coding	SKI like proto-oncogene	ENSG00000136603	6498
CCDC113	2.10122	3.08105	4.00094e-09	7.53047e-08	protein_coding	coiled-coil domain containing 113	ENSG00000103021	29070
SMPD1	-2.10047	3.04688	4.01289e-09	7.53982e-08	protein_coding	sphingomyelin phosphodiesterase 1	ENSG00000166311	6609
SLC26A6	-1.02851	5.84396	4.01712e-09	7.53982e-08	protein_coding	solute carrier family 26 member 6	ENSG00000225697	65010
ZNF316	-1.49426	3.969	4.02146e-09	7.53982e-08	protein_coding	zinc finger protein 316	ENSG00000205903	100131017
SEPTIN8	-0.87709	6.42235	4.02576e-09	7.53982e-08	protein_coding	septin 8	ENSG00000164402	23176
APLP2	-0.874548	9.28967	4.02986e-09	7.53982e-08	protein_coding	amyloid beta precursor like protein 2	ENSG00000084234	334
PAWR	0.983449	5.75806	4.04648e-09	7.56192e-08	protein_coding	pro-apoptotic WT1 regulator	ENSG00000177425	5074
ZNF195	-1.02213	5.48239	4.07755e-09	7.60232e-08	protein_coding	zinc finger protein 195	ENSG00000005801	7748
ECH1	1.04903	5.49062	4.07776e-09	7.60232e-08	protein_coding	enoyl-CoA hydratase 1	ENSG00000104823	1891
MBNL3	-1.12304	5.33639	4.08544e-09	7.603e-08	protein_coding	muscleblind like splicing regulator 3	ENSG00000076770	55796
FER1L6	2.9242	2.40654	4.08779e-09	7.603e-08	protein_coding	fer-1 like family member 6	ENSG00000214814	654463
MSN	0.823238	7.86879	4.10854e-09	7.63256e-08	protein_coding	moesin	ENSG00000147065	4478
FERMT2	-1.12233	4.87006	4.11749e-09	7.64018e-08	protein_coding	fermitin family member 2	ENSG00000073712	10979
PDE7A	-1.15226	5.38533	4.16319e-09	7.71252e-08	protein_coding	phosphodiesterase 7A	ENSG00000205268	5150
EDA2R	-1.15821	4.68748	4.16628e-09	7.71252e-08	protein_coding	ectodysplasin A2 receptor	ENSG00000131080	60401
RBM19	-1.09	5.14854	4.19335e-09	7.7535e-08	protein_coding	RNA binding motif protein 19	ENSG00000122965	9904
FSTL1	1.38384	4.09875	4.22313e-09	7.79266e-08	protein_coding	follistatin like 1	ENSG00000163430	11167
EFCAB11	2.20255	2.95753	4.2247e-09	7.79266e-08	protein_coding	EF-hand calcium binding domain 11	ENSG00000140025	90141
BRWD3	-1.05779	5.3152	4.22938e-09	7.79266e-08	protein_coding	bromodomain and WD repeat domain containing 3	ENSG00000165288	254065
ENTPD6	-0.863492	6.49718	4.24945e-09	7.82047e-08	protein_coding	ectonucleoside triphosphate diphosphohydrolase 6	ENSG00000197586	955
SAPCD2	1.18765	5.34113	4.26697e-09	7.84355e-08	protein_coding	suppressor APC domain containing 2	ENSG00000186193	89958
WDR81	-1.43889	4.21082	4.28091e-09	7.86e-08	protein_coding	WD repeat domain 81	ENSG00000167716	124997
	1.48184	4.08106	4.32347e-09	7.92237e-08	lncRNA	novel transcript	ENSG00000264112
CASC19	-0.927023	6.61847	4.32496e-09	7.92237e-08	lncRNA	cancer susceptibility 19	ENSG00000254166	103164619
VPS26C	-0.897333	6.13176	4.37651e-09	8.00749e-08	protein_coding	VPS26 endosomal protein sorting factor C	ENSG00000157538	10311
	-1.34958	5.04871	4.39664e-09	8.03498e-08	protein_coding	novel transcript	ENSG00000285901
TMEM265	-1.32755	4.37891	4.41004e-09	8.05011e-08	protein_coding	transmembrane protein 265	ENSG00000281991	100862671
TOP1MT	-1.11531	4.89714	4.44387e-09	8.10247e-08	protein_coding	DNA topoisomerase I mitochondrial	ENSG00000184428	116447
	-2.12473	2.93148	4.45512e-09	8.11358e-08	lncRNA	Novel transcript, antisense to ASTN2	ENSG00000285820
MED13L	-0.947041	6.1147	4.57043e-09	8.31396e-08	protein_coding	mediator complex subunit 13L	ENSG00000123066	23389
VPS37B	-1.28775	4.5813	4.61771e-09	8.39026e-08	protein_coding	VPS37B subunit of ESCRT-I	ENSG00000139722	79720
C4orf46	1.67452	3.60732	4.67702e-09	8.48823e-08	protein_coding	chromosome 4 open reading frame 46	ENSG00000205208	201725
DNAJB14	1.29323	5.13802	4.6952e-09	8.5114e-08	protein_coding	DnaJ heat shock protein family (Hsp40) member B14	ENSG00000164031	79982
POLA1	1.19578	5.11109	4.72621e-09	8.55776e-08	protein_coding	DNA polymerase alpha 1, catalytic subunit	ENSG00000101868	5422
LCP1	0.807481	7.29791	4.77951e-09	8.64431e-08	protein_coding	lymphocyte cytosolic protein 1	ENSG00000136167	3936
RAD51C	1.12907	5.15116	4.81316e-09	8.68979e-08	protein_coding	RAD51 paralog C	ENSG00000108384	5889
	5.15614	1.62348	4.8157e-09	8.68979e-08	lncRNA	novel transcript	ENSG00000187951	100288637
CDC42BPG	-1.25934	4.53766	4.87359e-09	8.78418e-08	protein_coding	CDC42 binding protein kinase gamma	ENSG00000171219	55561
TPST2	-1.34769	4.12554	4.90327e-09	8.82176e-08	protein_coding	tyrosylprotein sulfotransferase 2	ENSG00000128294	8459
TOE1	1.72175	4.03411	4.90565e-09	8.82176e-08	protein_coding	target of EGR1, exonuclease	ENSG00000132773	114034
GINS4	1.92666	3.234	4.91723e-09	8.8325e-08	protein_coding	GINS complex subunit 4	ENSG00000147536	84296
ARHGEF39	3.18456	2.22811	4.93118e-09	8.84745e-08	protein_coding	Rho guanine nucleotide exchange factor 39	ENSG00000137135	84904
KDR	-3.1578	2.11298	4.98256e-09	8.92282e-08	protein_coding	kinase insert domain receptor	ENSG00000128052	3791
ANKIB1	-0.916257	5.97698	4.98453e-09	8.92282e-08	protein_coding	ankyrin repeat and IBR domain containing 1	ENSG00000001629	54467
C1orf226	-2.08654	3.01625	4.99992e-09	8.9402e-08	protein_coding	chromosome 1 open reading frame 226	ENSG00000239887	400793
MCM5	1.09108	5.70968	5.015e-09	8.95698e-08	protein_coding	minichromosome maintenance complex component 5	ENSG00000100297	4174
OPN3	-0.838655	7.29967	5.02199e-09	8.9593e-08	protein_coding	opsin 3	ENSG00000054277	23596
COG6	1.35672	4.13668	5.02931e-09	8.96219e-08	protein_coding	component of oligomeric golgi complex 6	ENSG00000133103	57511
PRPS2	1.44027	5.29417	5.09646e-09	9.07158e-08	protein_coding	phosphoribosyl pyrophosphate synthetase 2	ENSG00000101911	5634
EXTL3	-0.979195	5.78762	5.15624e-09	9.16763e-08	protein_coding	exostosin like glycosyltransferase 3	ENSG00000012232	2137
LYPLAL1	1.02369	5.41182	5.16328e-09	9.16978e-08	protein_coding	lysophospholipase like 1	ENSG00000143353	127018
PSAP	-0.906726	9.36061	5.17304e-09	9.17675e-08	protein_coding	prosaposin	ENSG00000197746	5660
ACSL5	-2.31063	2.82256	5.18836e-09	9.19356e-08	protein_coding	acyl-CoA synthetase long chain family member 5	ENSG00000197142	51703
C8orf33	1.03118	5.39151	5.1991e-09	9.20223e-08	protein_coding	chromosome 8 open reading frame 33	ENSG00000182307	65265
KCTD15	1.33917	4.22518	5.2073e-09	9.20639e-08	protein_coding	potassium channel tetramerization domain containing 15	ENSG00000153885	79047
NEO1	-1.57157	3.74211	5.21784e-09	9.21055e-08	protein_coding	neogenin 1	ENSG00000067141	4756
MT-CO3	0.917128	10.1478	5.22136e-09	9.21055e-08	protein_coding	mitochondrially encoded cytochrome c oxidase III	ENSG00000198938	4514
FAM3C	-1.07145	6.09972	5.25808e-09	9.26494e-08	protein_coding	FAM3 metabolism regulating signaling molecule C	ENSG00000196937	10447
USP31	-0.921673	5.97084	5.29178e-09	9.31389e-08	protein_coding	ubiquitin specific peptidase 31	ENSG00000103404	57478
RPA3	1.02428	5.42638	5.41974e-09	9.52845e-08	protein_coding	replication protein A3	ENSG00000106399	6119
ERI1	1.2168	4.45266	5.51616e-09	9.68259e-08	protein_coding	exoribonuclease 1	ENSG00000104626	90459
FJX1	-1.05273	5.30052	5.52108e-09	9.68259e-08	protein_coding	four-jointed box kinase 1	ENSG00000179431	24147
MAP2K1	0.852155	6.41473	5.52588e-09	9.68259e-08	protein_coding	mitogen-activated protein kinase kinase 1	ENSG00000169032	5604
KLK8	1.24769	4.36585	5.55952e-09	9.73071e-08	protein_coding	kallikrein related peptidase 8	ENSG00000129455	11202
POLR3GL	1.84199	3.95022	5.5849e-09	9.76427e-08	protein_coding	RNA polymerase III subunit GL	ENSG00000121851	84265
PAQR3	1.46898	4.06018	5.62854e-09	9.82965e-08	protein_coding	progestin and adipoQ receptor family member 3	ENSG00000163291	152559
LYST	-0.954189	5.85244	5.70606e-09	9.95397e-08	protein_coding	lysosomal trafficking regulator	ENSG00000143669	1130
DNAJB12	0.998614	6.04507	5.81974e-09	1.0141e-07	protein_coding	DnaJ heat shock protein family (Hsp40) member B12	ENSG00000148719	54788
CYCS	0.868216	8.247	5.82717e-09	1.01428e-07	protein_coding	cytochrome c, somatic	ENSG00000172115	54205
SRSF3	0.808685	8.30624	5.86865e-09	1.02037e-07	protein_coding	serine and arginine rich splicing factor 3	ENSG00000112081	6428
ERBB3	-1.27385	4.5112	5.88414e-09	1.02193e-07	protein_coding	erb-b2 receptor tyrosine kinase 3	ENSG00000065361	2065
NDUFAF3	1.34141	4.44259	5.91311e-09	1.02583e-07	protein_coding	NADH:ubiquinone oxidoreductase complex assembly factor 3	ENSG00000178057	25915
CEP57L1	1.26731	4.30048	5.92872e-09	1.0263e-07	protein_coding	centrosomal protein 57 like 1	ENSG00000183137	285753
FRMD6	-0.814311	7.18901	5.92887e-09	1.0263e-07	protein_coding	FERM domain containing 6	ENSG00000139926	122786
SPA17	1.61601	3.77024	5.98351e-09	1.03349e-07	protein_coding	sperm autoantigenic protein 17	ENSG00000064199	53340
CKAP2	1.10305	5.64107	5.98354e-09	1.03349e-07	protein_coding	cytoskeleton associated protein 2	ENSG00000136108	26586
MRPS18A	1.10343	4.90576	5.99193e-09	1.03381e-07	protein_coding	mitochondrial ribosomal protein S18A	ENSG00000096080	55168
SRP72	0.854344	7.34502	6.02229e-09	1.0373e-07	protein_coding	signal recognition particle 72	ENSG00000174780	6731
THNSL1	1.42891	3.93488	6.0254e-09	1.0373e-07	protein_coding	threonine synthase like 1	ENSG00000185875	79896
INSIG1	0.980675	5.58734	6.17343e-09	1.06161e-07	protein_coding	insulin induced gene 1	ENSG00000186480	3638
MPI	1.25617	4.31697	6.18007e-09	1.06161e-07	protein_coding	mannose phosphate isomerase	ENSG00000178802	4351
NELFE	0.969367	5.65843	6.2459e-09	1.07128e-07	protein_coding	negative elongation factor complex member E	ENSG00000204356	7936
CYC1	0.777772	8.0191	6.24999e-09	1.07128e-07	protein_coding	cytochrome c1	ENSG00000179091	1537
CD44	-0.77559	8.05875	6.26082e-09	1.07197e-07	protein_coding	CD44 molecule (Indian blood group)	ENSG00000026508	960
PACS2	-1.17278	4.72277	6.37466e-09	1.09028e-07	protein_coding	phosphofurin acidic cluster sorting protein 2	ENSG00000179364	23241
NNT	0.981556	5.81293	6.38891e-09	1.09153e-07	protein_coding	nicotinamide nucleotide transhydrogenase	ENSG00000112992	23530
DNAJC10	0.884863	7.08218	6.40673e-09	1.09338e-07	protein_coding	DnaJ heat shock protein family (Hsp40) member C10	ENSG00000077232	54431
STOM	-0.801574	8.12414	6.43381e-09	1.09604e-07	protein_coding	stomatin	ENSG00000148175	2040
SERP1	0.830508	6.86246	6.43623e-09	1.09604e-07	protein_coding	stress associated endoplasmic reticulum protein 1	ENSG00000120742	27230
CTNNBIP1	-0.956369	5.70117	6.44696e-09	1.09668e-07	protein_coding	catenin beta interacting protein 1	ENSG00000178585	56998
SUGP2	-0.863313	6.21562	6.45853e-09	1.09746e-07	protein_coding	SURP and G-patch domain containing 2	ENSG00000064607	10147
NFIB	-0.922317	5.9994	6.4824e-09	1.10033e-07	protein_coding	nuclear factor I B	ENSG00000147862	4781
RBL2	-0.850745	6.5882	6.51637e-09	1.10406e-07	protein_coding	RB transcriptional corepressor like 2	ENSG00000103479	5934
HMGB3	0.796596	6.78561	6.5184e-09	1.10406e-07	protein_coding	high mobility group box 3	ENSG00000029993	3149
TRIM59	1.489	3.7986	6.53668e-09	1.10596e-07	protein_coding	tripartite motif containing 59	ENSG00000213186	286827
SLC43A2	-1.41953	4.0109	6.61912e-09	1.11871e-07	protein_coding	solute carrier family 43 member 2	ENSG00000167703	124935
S1PR3	-2.53611	2.5185	6.63911e-09	1.12088e-07	protein_coding	sphingosine-1-phosphate receptor 3	ENSG00000213694	1903
S1PR3	-2.53611	2.5185	6.63911e-09	1.12088e-07	protein_coding	sphingosine-1-phosphate receptor 3	ENSG00000213694	286223
MEGF9	-1.23484	4.28239	6.65771e-09	1.12088e-07	protein_coding	multiple EGF like domains 9	ENSG00000106780	1955
GPX1	0.811152	8.46036	6.6588e-09	1.12088e-07	protein_coding	glutathione peroxidase 1	ENSG00000233276	2876
USP1	1.11434	5.67181	6.66043e-09	1.12088e-07	protein_coding	ubiquitin specific peptidase 1	ENSG00000162607	7398
MICA	-1.03355	5.68677	6.67431e-09	1.12109e-07	protein_coding	MHC class I polypeptide-related sequence A	ENSG00000204520	100507436
LRATD2	0.779432	7.33338	6.67595e-09	1.12109e-07	protein_coding	LRAT domain containing 2	ENSG00000168672	157638
BBS12	-1.58985	3.68334	6.70674e-09	1.12506e-07	protein_coding	Bardet-Biedl syndrome 12	ENSG00000181004	166379
ASB13	-1.04919	5.06391	6.82762e-09	1.14412e-07	protein_coding	ankyrin repeat and SOCS box containing 13	ENSG00000196372	79754
PEPD	2.20519	2.89725	6.85647e-09	1.14773e-07	protein_coding	peptidase D	ENSG00000124299	5184
MRPL20	0.936501	5.786	6.8835e-09	1.15103e-07	protein_coding	mitochondrial ribosomal protein L20	ENSG00000242485	55052
MSH5	2.84848	2.36106	6.96667e-09	1.1637e-07	protein_coding	mutS homolog 5	ENSG00000204410	4439
RNF19B	-1.03361	5.14559	6.97952e-09	1.16461e-07	protein_coding	ring finger protein 19B	ENSG00000116514	127544
DUSP3	-0.950481	5.70905	7.02501e-09	1.17096e-07	protein_coding	dual specificity phosphatase 3	ENSG00000108861	1845
CCNL2	-0.801748	7.026	7.04778e-09	1.17351e-07	protein_coding	cyclin L2	ENSG00000221978	81669
SKA3	1.3257	4.13382	7.09794e-09	1.18061e-07	protein_coding	spindle and kinetochore associated complex subunit 3	ENSG00000165480	221150
HSPA13	1.02866	5.21336	7.12112e-09	1.18322e-07	protein_coding	heat shock protein family A (Hsp70) member 13	ENSG00000155304	6782
TRAPPC10	-0.941995	5.71477	7.13138e-09	1.18367e-07	protein_coding	trafficking protein particle complex 10	ENSG00000160218	7109
ARPP19	0.787695	7.44789	7.14874e-09	1.18531e-07	protein_coding	cAMP regulated phosphoprotein 19	ENSG00000128989	10776
SPART	0.860976	6.56346	7.18651e-09	1.19031e-07	protein_coding	spartin	ENSG00000133104	23111
TINCR	-2.1766	2.98144	7.26677e-09	1.20234e-07	protein_coding	TINCR ubiquitin domain containing	ENSG00000223573
AEN	-0.833256	6.39943	7.28668e-09	1.20437e-07	protein_coding	apoptosis enhancing nuclease	ENSG00000181026	64782
ZGRF1	1.27512	4.21622	7.33899e-09	1.21174e-07	protein_coding	zinc finger GRF-type containing 1	ENSG00000138658	55345
SCCPDH	1.71121	3.56364	7.36818e-09	1.21529e-07	protein_coding	saccharopine dehydrogenase (putative)	ENSG00000143653	51097
BLOC1S6	0.984483	5.47932	7.40059e-09	1.21935e-07	protein_coding	biogenesis of lysosomal organelles complex 1 subunit 6	ENSG00000104164	26258
ARSJ	-0.846952	6.20288	7.4504e-09	1.22628e-07	protein_coding	arylsulfatase family member J	ENSG00000180801	79642
RAB11FIP1	-1.0111	5.38368	7.5523e-09	1.24175e-07	protein_coding	RAB11 family interacting protein 1	ENSG00000156675	80223
PERP	-0.863444	10.0084	7.61682e-09	1.25105e-07	protein_coding	p53 apoptosis effector related to PMP22	ENSG00000112378	64065
TMEM79	-1.10824	4.79651	7.62985e-09	1.25188e-07	protein_coding	transmembrane protein 79	ENSG00000163472	84283
CIBAR1	1.5212	3.80422	7.66321e-09	1.25605e-07	protein_coding	CBY1 interacting BAR domain containing 1	ENSG00000188343	137392
ERLIN1	1.10199	4.93699	7.6829e-09	1.25796e-07	protein_coding	ER lipid raft associated 1	ENSG00000107566	10613
OTUD6B-AS1	1.20988	4.54557	7.74354e-09	1.26658e-07	lncRNA	OTUD6B antisense RNA 1 (head to head)	ENSG00000253738
PPP1R10	1.05824	5.23067	7.82712e-09	1.27863e-07	protein_coding	protein phosphatase 1 regulatory subunit 10	ENSG00000204569	5514
TMED3	-0.793941	7.35117	7.83349e-09	1.27863e-07	protein_coding	transmembrane p24 trafficking protein 3	ENSG00000166557	23423
ZBED4	-1.10427	4.77309	7.85569e-09	1.27968e-07	protein_coding	zinc finger BED-type containing 4	ENSG00000100426	9889
MOCOS	0.782899	6.93537	7.85618e-09	1.27968e-07	protein_coding	molybdenum cofactor sulfurase	ENSG00000075643	55034
EIF5A	0.801567	8.76496	7.86764e-09	1.28022e-07	protein_coding	eukaryotic translation initiation factor 5A	ENSG00000132507	1984
TM9SF2	-0.763293	7.92301	7.88725e-09	1.28209e-07	protein_coding	transmembrane 9 superfamily member 2	ENSG00000125304	9375
SOX4	-1.20003	4.92244	7.91868e-09	1.28587e-07	protein_coding	SRY-box transcription factor 4	ENSG00000124766	6659
ANKH	-1.0425	4.9946	7.94246e-09	1.28749e-07	protein_coding	ANKH inorganic pyrophosphate transport regulator	ENSG00000154122	56172
RNF149	-0.835978	6.28763	7.94504e-09	1.28749e-07	protein_coding	ring finger protein 149	ENSG00000163162	284996
TRAF3	-1.1043	5.03364	8.01637e-09	1.29771e-07	protein_coding	TNF receptor associated factor 3	ENSG00000131323	7187
LINC00467	1.30302	4.31694	8.05371e-09	1.30242e-07	lncRNA	long intergenic non-protein coding RNA 467	ENSG00000153363
DHRS4L2	1.827	3.25761	8.10483e-09	1.30934e-07	protein_coding	dehydrogenase/reductase 4 like 2	ENSG00000187630	317749
HELLS	1.08801	4.96852	8.12906e-09	1.31191e-07	protein_coding	helicase, lymphoid specific	ENSG00000119969	3070
PGAP6	-1.2398	4.40707	8.30605e-09	1.3391e-07	protein_coding	post-glycosylphosphatidylinositol attachment to proteins 6	ENSG00000129925	58986
CASP14	-5.92383	1.14827	8.33706e-09	1.34272e-07	protein_coding	caspase 14	ENSG00000105141	23581
SCEL	0.973448	5.90421	8.35378e-09	1.3431e-07	protein_coding	sciellin	ENSG00000136155	8796
ERGIC1	0.761191	7.70185	8.35648e-09	1.3431e-07	protein_coding	endoplasmic reticulum-golgi intermediate compartment 1	ENSG00000113719	57222
CENPA	1.82114	3.31861	8.38204e-09	1.34583e-07	protein_coding	centromere protein A	ENSG00000115163	1058
H2BP2	2.6285	2.56567	8.42799e-09	1.35183e-07	transcribed_unprocessed_pseudogene	H2B histone pseudogene 2	ENSG00000234571
RDH10	-1.03856	4.98369	8.46584e-09	1.3553e-07	protein_coding	retinol dehydrogenase 10	ENSG00000121039	157506
DDIT4	0.794061	8.70341	8.46686e-09	1.3553e-07	protein_coding	DNA damage inducible transcript 4	ENSG00000168209	54541
ARAP2	-0.873555	6.22491	8.51636e-09	1.36184e-07	protein_coding	ArfGAP with RhoGAP domain, ankyrin repeat and PH domain 2	ENSG00000047365	116984
SUGCT	-1.32791	4.06865	8.56047e-09	1.36646e-07	protein_coding	succinyl-CoA:glutarate-CoA transferase	ENSG00000175600	79783
MROH1	-1.19616	4.7516	8.56261e-09	1.36646e-07	protein_coding	maestro heat like repeat family member 1	ENSG00000179832	727957
KDM4B	-1.17635	4.49068	8.58058e-09	1.36695e-07	protein_coding	lysine demethylase 4B	ENSG00000127663	23030
SEC63	1.09335	4.94329	8.59126e-09	1.36695e-07	protein_coding	SEC63 homolog, protein translocation regulator	ENSG00000025796	11231
PSMD10	0.994543	5.4567	8.59174e-09	1.36695e-07	protein_coding	proteasome 26S subunit, non-ATPase 10	ENSG00000101843	5716
EFR3A	-0.769009	7.15709	8.65884e-09	1.37623e-07	protein_coding	EFR3 homolog A	ENSG00000132294	23167
KLHL18	-1.00732	5.2751	8.79755e-09	1.39687e-07	protein_coding	kelch like family member 18	ENSG00000114648	23276
SLC1A5	0.798896	7.27934	8.87023e-09	1.40699e-07	protein_coding	solute carrier family 1 member 5	ENSG00000105281	6510
SIK1B	-0.836149	6.3562	8.88362e-09	1.40769e-07	protein_coding	salt inducible kinase 1B (putative)	ENSG00000275993	102724428
MAP3K20	0.759166	7.3712	8.90677e-09	1.40994e-07	protein_coding	mitogen-activated protein kinase kinase kinase 20	ENSG00000091436	51776
CDS2	-0.859985	6.06728	8.92074e-09	1.41073e-07	protein_coding	CDP-diacylglycerol synthase 2	ENSG00000101290	8760
MFSD12	-1.16951	4.61597	9.01279e-09	1.42386e-07	protein_coding	major facilitator superfamily domain containing 12	ENSG00000161091	126321
SEC61A2	-2.05507	2.94063	9.06835e-09	1.4312e-07	protein_coding	SEC61 translocon subunit alpha 2	ENSG00000065665	55176
ALG9	-0.959492	5.58961	9.1386e-09	1.44084e-07	protein_coding	ALG9 alpha-1,2-mannosyltransferase	ENSG00000086848	79796
KCTD11	-1.55857	3.85083	9.21753e-09	1.45183e-07	protein_coding	potassium channel tetramerization domain containing 11	ENSG00000213859	147040
ARL2BP	0.796632	6.61964	9.22781e-09	1.452e-07	protein_coding	ADP ribosylation factor like GTPase 2 binding protein	ENSG00000102931	23568
ARHGAP12	-0.899513	6.19638	9.31126e-09	1.46366e-07	protein_coding	Rho GTPase activating protein 12	ENSG00000165322	94134
TIPRL	0.778592	7.4667	9.33452e-09	1.46585e-07	protein_coding	TOR signaling pathway regulator	ENSG00000143155	261726
TRA2B	0.863603	7.50152	9.39142e-09	1.47332e-07	protein_coding	transformer 2 beta homolog	ENSG00000136527	6434
PLXNA1	-0.860098	6.51086	9.42342e-09	1.47687e-07	protein_coding	plexin A1	ENSG00000114554	5361
IP6K2	-0.849573	6.12368	9.51664e-09	1.48999e-07	protein_coding	inositol hexakisphosphate kinase 2	ENSG00000068745	51447
ATP9A	1.45485	4.24493	9.56795e-09	1.49654e-07	protein_coding	ATPase phospholipid transporting 9A (putative)	ENSG00000054793	10079
WDR89	1.13201	4.58954	9.59596e-09	1.49943e-07	protein_coding	WD repeat domain 89	ENSG00000140006	112840
SAP30	1.38328	3.90964	9.64759e-09	1.506e-07	protein_coding	Sin3A associated protein 30	ENSG00000164105	8819
TMC7	-1.83262	3.3223	9.76746e-09	1.5232e-07	protein_coding	transmembrane channel like 7	ENSG00000170537	79905
H4C2	0.939735	5.66175	9.95474e-09	1.55068e-07	protein_coding	H4 clustered histone 2	ENSG00000278705	8366
XRCC6	0.845441	8.866	9.96337e-09	1.55068e-07	protein_coding	X-ray repair cross complementing 6	ENSG00000196419	2547
VCL	0.773931	6.9738	1.01244e-08	1.57339e-07	protein_coding	vinculin	ENSG00000035403	7414
FRAS1	2.92751	2.22548	1.01293e-08	1.57339e-07	protein_coding	Fraser extracellular matrix complex subunit 1	ENSG00000138759	80144
TRIM25	0.942355	5.60175	1.03407e-08	1.60465e-07	protein_coding	tripartite motif containing 25	ENSG00000121060	7706
ZCCHC10	1.12816	4.5174	1.03752e-08	1.60841e-07	protein_coding	zinc finger CCHC-type containing 10	ENSG00000155329	54819
RBBP4	0.807813	6.39461	1.03863e-08	1.60854e-07	protein_coding	RB binding protein 4, chromatin remodeling factor	ENSG00000162521	5928
IGSF3	-0.99635	5.31603	1.04424e-08	1.61445e-07	protein_coding	immunoglobulin superfamily member 3	ENSG00000143061	3321
CPVL	1.22962	4.22957	1.04499e-08	1.61445e-07	protein_coding	carboxypeptidase vitellogenic like	ENSG00000106066	54504
ATP5PO	0.757298	7.57744	1.04552e-08	1.61445e-07	protein_coding	ATP synthase peripheral stalk subunit OSCP	ENSG00000241837	539
MYCBP	0.974819	5.48875	1.04788e-08	1.61587e-07	protein_coding	MYC binding protein	ENSG00000214114	26292
SNX5	0.800099	7.45708	1.04849e-08	1.61587e-07	protein_coding	sorting nexin 5	ENSG00000089006	27131
SYN3	-1.63241	3.42901	1.05551e-08	1.62509e-07	protein_coding	synapsin III	ENSG00000185666	8224
DDX39B	0.837557	7.66091	1.06256e-08	1.63436e-07	protein_coding	DExD-box helicase 39B	ENSG00000198563	7919
TGM1	1.03245	5.12455	1.08921e-08	1.6737e-07	protein_coding	transglutaminase 1	ENSG00000092295	7051
TEF	-2.21983	2.73004	1.09128e-08	1.67525e-07	protein_coding	TEF transcription factor, PAR bZIP family member	ENSG00000167074	7008
TONSL	1.37473	4.16357	1.09539e-08	1.67858e-07	protein_coding	tonsoku like, DNA repair protein	ENSG00000160949	4796
IL1A	-0.807111	7.05381	1.09615e-08	1.67858e-07	protein_coding	interleukin 1 alpha	ENSG00000115008	3552
LENG8	-1.1608	4.50279	1.09665e-08	1.67858e-07	protein_coding	leukocyte receptor cluster member 8	ENSG00000167615	114823
CREB3L4	1.42696	3.79589	1.11001e-08	1.69737e-07	protein_coding	cAMP responsive element binding protein 3 like 4	ENSG00000143578	148327
SNHG1	0.752174	7.51646	1.1257e-08	1.7197e-07	lncRNA	small nucleolar RNA host gene 1	ENSG00000255717	23642
ICE2	1.06606	5.09701	1.13043e-08	1.72524e-07	protein_coding	interactor of little elongation complex ELL subunit 2	ENSG00000128915	79664
SS18L1	-1.2744	4.14247	1.13483e-08	1.73029e-07	protein_coding	SS18L1 subunit of BAF chromatin remodeling complex	ENSG00000184402	26039
	-3.71013	1.68974	1.13715e-08	1.73073e-07	lncRNA	novel transcript	ENSG00000260604
LONP1	0.840433	6.26063	1.13732e-08	1.73073e-07	protein_coding	lon peptidase 1, mitochondrial	ENSG00000196365	9361
BOK	-1.21873	4.31929	1.14805e-08	1.74537e-07	protein_coding	BCL2 family apoptosis regulator BOK	ENSG00000176720	666
ORC1	1.23114	4.19661	1.14942e-08	1.74576e-07	protein_coding	origin recognition complex subunit 1	ENSG00000085840	4998
KCNK2	-4.35178	1.45154	1.15538e-08	1.75312e-07	protein_coding	potassium two pore domain channel subfamily K member 2	ENSG00000082482	3776
SLC39A6	-0.746192	7.81373	1.15759e-08	1.75479e-07	protein_coding	solute carrier family 39 member 6	ENSG00000141424	25800
RIC1	-0.856808	6.23829	1.16832e-08	1.76935e-07	protein_coding	RIC1 homolog, RAB6A GEF complex partner 1	ENSG00000107036	57589
ARL3	1.62846	3.47649	1.17242e-08	1.77385e-07	protein_coding	ADP ribosylation factor like GTPase 3	ENSG00000138175	403
SEL1L3	1.05289	4.90712	1.17476e-08	1.77568e-07	protein_coding	SEL1L family member 3	ENSG00000091490	23231
FZD6	0.763729	6.84433	1.18146e-08	1.78409e-07	protein_coding	frizzled class receptor 6	ENSG00000164930	8323
PSMC3	0.764651	6.86861	1.18602e-08	1.78927e-07	protein_coding	proteasome 26S subunit, ATPase 3	ENSG00000165916	5702
DTYMK	1.00115	5.20919	1.18903e-08	1.79209e-07	protein_coding	deoxythymidylate kinase	ENSG00000168393	1841
NDE1	-1.04773	5.22871	1.19809e-08	1.80401e-07	protein_coding	nudE neurodevelopment protein 1	ENSG00000072864	54820
H2BC15	1.23272	4.34469	1.2003e-08	1.80561e-07	protein_coding	H2B clustered histone 15	ENSG00000233822	8341
CD83	-1.91835	2.99501	1.20566e-08	1.81194e-07	protein_coding	CD83 molecule	ENSG00000112149	9308
VMA21	0.83711	6.2446	1.20999e-08	1.81671e-07	protein_coding	vacuolar ATPase assembly factor VMA21	ENSG00000160131	203547
NBPF14	-0.734618	7.56578	1.21565e-08	1.82347e-07	protein_coding	NBPF member 14	ENSG00000270629	25832
FAM13B	-1.26232	4.80971	1.2261e-08	1.8374e-07	protein_coding	family with sequence similarity 13 member B	ENSG00000031003	51306
LDB1	-0.845123	6.0926	1.23112e-08	1.84317e-07	protein_coding	LIM domain binding 1	ENSG00000198728	8861
INTS3	-0.785092	6.56024	1.23783e-08	1.85145e-07	protein_coding	integrator complex subunit 3	ENSG00000143624	65123
LXN	2.17488	3.02158	1.23944e-08	1.8521e-07	protein_coding	latexin	ENSG00000079257	56925
HMGXB3	-0.784795	6.48658	1.25084e-08	1.86736e-07	protein_coding	HMG-box containing 3	ENSG00000113716	22993
ARHGAP18	0.878457	5.86936	1.25543e-08	1.87243e-07	protein_coding	Rho GTPase activating protein 18	ENSG00000146376	93663
FAM111B	1.62572	4.1403	1.26198e-08	1.88026e-07	protein_coding	FAM111 trypsin like peptidase B	ENSG00000189057	374393
OSBP2	-0.875863	6.12225	1.26307e-08	1.88026e-07	protein_coding	oxysterol binding protein 2	ENSG00000184792	23762
ARHGAP35	-0.756757	6.74041	1.26515e-08	1.88158e-07	protein_coding	Rho GTPase activating protein 35	ENSG00000160007	2909
IFITM3	0.933045	6.02808	1.2701e-08	1.88624e-07	protein_coding	interferon induced transmembrane protein 3	ENSG00000142089	10410
DSP	-0.816381	9.45158	1.27068e-08	1.88624e-07	protein_coding	desmoplakin	ENSG00000096696	1832
PCDHAC1	-1.96643	2.93379	1.27611e-08	1.89252e-07	protein_coding	protocadherin alpha subfamily C, 1	ENSG00000248383	56135
PEX6	-0.998774	5.57727	1.27927e-08	1.89541e-07	protein_coding	peroxisomal biogenesis factor 6	ENSG00000124587	5190
ABCC2	-0.728172	7.79133	1.2819e-08	1.89752e-07	protein_coding	ATP binding cassette subfamily C member 2	ENSG00000023839	1244
H4C11	1.10992	5.06773	1.29155e-08	1.91001e-07	protein_coding	H4 clustered histone 11	ENSG00000197238	8363
AKR1A1	0.833749	6.16701	1.29892e-08	1.9191e-07	protein_coding	aldo-keto reductase family 1 member A1	ENSG00000117448	10327
BCL6	-0.966874	5.25269	1.30511e-08	1.92645e-07	protein_coding	BCL6 transcription repressor	ENSG00000113916	604
SPSB1	-1.33181	3.93892	1.30912e-08	1.93055e-07	protein_coding	splA/ryanodine receptor domain and SOCS box containing 1	ENSG00000171621	80176
ADCY9	-1.61439	3.65516	1.31713e-08	1.94055e-07	protein_coding	adenylate cyclase 9	ENSG00000162104	115
OAT	0.729031	7.98142	1.34432e-08	1.97876e-07	protein_coding	ornithine aminotransferase	ENSG00000065154	4942
CACUL1	-0.748372	6.78298	1.34718e-08	1.98111e-07	protein_coding	CDK2 associated cullin domain 1	ENSG00000151893	143384
MEGF8	-1.50494	3.66012	1.37316e-08	2.01743e-07	protein_coding	multiple EGF like domains 8	ENSG00000105429	1954
EMC9	2.14175	2.78444	1.39025e-08	2.03885e-07	protein_coding	ER membrane protein complex subunit 9	ENSG00000100908	51016
STK4	-0.83821	6.0241	1.39033e-08	2.03885e-07	protein_coding	serine/threonine kinase 4	ENSG00000101109	6789
LGMN	-1.03307	4.94258	1.39712e-08	2.0469e-07	protein_coding	legumain	ENSG00000100600	5641
DUS1L	-0.93648	5.76515	1.40561e-08	2.05742e-07	protein_coding	dihydrouridine synthase 1 like	ENSG00000169718	64118
PCGF5	1.05978	5.13551	1.41091e-08	2.06325e-07	protein_coding	polycomb group ring finger 5	ENSG00000180628	84333
MRPS10	0.777636	6.48781	1.41422e-08	2.06619e-07	protein_coding	mitochondrial ribosomal protein S10	ENSG00000048544	55173
CDA	1.97501	3.05086	1.41603e-08	2.06691e-07	protein_coding	cytidine deaminase	ENSG00000158825	978
GALNT1	-0.761435	7.71112	1.42072e-08	2.07182e-07	protein_coding	polypeptide N-acetylgalactosaminyltransferase 1	ENSG00000141429	2589
NBPF19	-0.745994	6.79986	1.43432e-08	2.08973e-07	protein_coding	NBPF member 19	ENSG00000271383	101060226
CHFR	-1.08126	4.55387	1.44443e-08	2.1025e-07	protein_coding	checkpoint with forkhead and ring finger domains	ENSG00000072609	55743
NDC1	0.768857	7.03746	1.45979e-08	2.12134e-07	protein_coding	NDC1 transmembrane nucleoporin	ENSG00000058804	55706
FLOT1	1.46746	3.97993	1.46006e-08	2.12134e-07	protein_coding	flotillin 1	ENSG00000137312	10211
WWC3	-1.12392	4.87216	1.46944e-08	2.13299e-07	protein_coding	WWC family member 3	ENSG00000047644	55841
TMEM242	1.6191	3.44414	1.47292e-08	2.13548e-07	protein_coding	transmembrane protein 242	ENSG00000215712	729515
METTL4	1.51738	3.5878	1.47387e-08	2.13548e-07	protein_coding	methyltransferase like 4	ENSG00000101574	64863
AZI2	0.866333	6.1041	1.48756e-08	2.15333e-07	protein_coding	5-azacytidine induced 2	ENSG00000163512	64343
RFC4	1.12507	5.19497	1.49202e-08	2.1578e-07	protein_coding	replication factor C subunit 4	ENSG00000163918	5984
CDK17	-0.903712	5.60204	1.49441e-08	2.15929e-07	protein_coding	cyclin dependent kinase 17	ENSG00000059758	5128
POFUT1	-0.782265	6.36609	1.49794e-08	2.16239e-07	protein_coding	protein O-fucosyltransferase 1	ENSG00000101346	23509
STIM2	-1.01147	4.87306	1.50549e-08	2.17131e-07	protein_coding	stromal interaction molecule 2	ENSG00000109689	57620
WDHD1	0.973332	5.31141	1.51156e-08	2.17805e-07	protein_coding	WD repeat and HMG-box DNA binding protein 1	ENSG00000198554	11169
EXPH5	1.48432	3.68402	1.53124e-08	2.20439e-07	protein_coding	exophilin 5	ENSG00000110723	23086
EFCAB14	-0.820588	6.30658	1.53612e-08	2.20891e-07	protein_coding	EF-hand calcium binding domain 14	ENSG00000159658	9813
TP53INP1	-1.06093	4.93314	1.53718e-08	2.20891e-07	protein_coding	tumor protein p53 inducible nuclear protein 1	ENSG00000164938	94241
CCNA1	1.62014	3.53331	1.54794e-08	2.22235e-07	protein_coding	cyclin A1	ENSG00000133101	8900
ELF3	0.986571	5.39935	1.56239e-08	2.24104e-07	protein_coding	E74 like ETS transcription factor 3	ENSG00000163435	1999
MAT2A	0.7242	7.72788	1.57452e-08	2.25638e-07	protein_coding	methionine adenosyltransferase 2A	ENSG00000168906	4144
BCAP29	1.00735	4.93141	1.5861e-08	2.2709e-07	protein_coding	B cell receptor associated protein 29	ENSG00000075790	55973
MIR34AHG	-1.07493	4.60241	1.59268e-08	2.27769e-07	lncRNA	MIR34A host gene	ENSG00000228526	106614088
NABP1	0.987227	5.05243	1.59373e-08	2.27769e-07	protein_coding	nucleic acid binding protein 1	ENSG00000173559	64859
CDK6	-0.753942	6.65973	1.59529e-08	2.27785e-07	protein_coding	cyclin dependent kinase 6	ENSG00000105810	1021
MRPL42	0.796385	6.60734	1.60486e-08	2.28943e-07	protein_coding	mitochondrial ribosomal protein L42	ENSG00000198015	28977
TRMT10A	1.21747	4.16006	1.60823e-08	2.29216e-07	protein_coding	tRNA methyltransferase 10A	ENSG00000145331	93587
SMURF1	-1.04573	4.8538	1.61078e-08	2.29372e-07	protein_coding	SMAD specific E3 ubiquitin protein ligase 1	ENSG00000198742	57154
PANK1	-1.48219	3.77777	1.62892e-08	2.31745e-07	protein_coding	pantothenate kinase 1	ENSG00000152782	53354
ZDBF2	1.32645	4.0016	1.6308e-08	2.31757e-07	protein_coding	zinc finger DBF-type containing 2	ENSG00000204186	57683
ENO1	0.875072	11.3722	1.63195e-08	2.31757e-07	protein_coding	enolase 1	ENSG00000074800	2023
FAM114A1	1.29807	4.11277	1.63535e-08	2.32031e-07	protein_coding	family with sequence similarity 114 member A1	ENSG00000197712	92689
SLC44A5	-0.884775	5.9966	1.63823e-08	2.3223e-07	protein_coding	solute carrier family 44 member 5	ENSG00000137968	204962
ADGRE5	-1.23294	4.0809	1.64439e-08	2.32894e-07	protein_coding	adhesion G protein-coupled receptor E5	ENSG00000123146	976
HMGB1P6	1.3829	4.80558	1.64812e-08	2.33212e-07	processed_pseudogene	high mobility group box 1 pseudogene 6	ENSG00000259781
ATG4C	1.60668	3.44824	1.65116e-08	2.33346e-07	protein_coding	autophagy related 4C cysteine peptidase	ENSG00000125703	84938
H1-2	0.723933	7.81128	1.65358e-08	2.33346e-07	protein_coding	H1.2 linker histone, cluster member	ENSG00000187837	3006
NEIL3	2.00724	3.18538	1.65445e-08	2.33346e-07	protein_coding	nei like DNA glycosylase 3	ENSG00000109674	55247
ERVMER34-1	1.57278	3.49442	1.655e-08	2.33346e-07	protein_coding	endogenous retrovirus group MER34 member 1, envelope	ENSG00000226887	100288413
GRHL1	-1.44151	3.6235	1.67229e-08	2.35573e-07	protein_coding	grainyhead like transcription factor 1	ENSG00000134317	29841
EPHX4	2.94468	2.10882	1.67457e-08	2.35614e-07	protein_coding	epoxide hydrolase 4	ENSG00000172031	253152
SLC12A9	-1.1607	4.52882	1.67558e-08	2.35614e-07	protein_coding	solute carrier family 12 member 9	ENSG00000146828	56996
PLAC8	1.25387	4.037	1.67754e-08	2.3568e-07	protein_coding	placenta associated 8	ENSG00000145287	51316
CAPG	0.786142	6.95805	1.68775e-08	2.36902e-07	protein_coding	capping actin protein, gelsolin like	ENSG00000042493	822
AP5B1	-1.21784	4.27351	1.68977e-08	2.36975e-07	protein_coding	adaptor related protein complex 5 subunit beta 1	ENSG00000254470	91056
MIB2	-1.85754	4.00411	1.70153e-08	2.38411e-07	protein_coding	MIB E3 ubiquitin protein ligase 2	ENSG00000197530	142678
COMMD10	1.16422	4.27478	1.71094e-08	2.39517e-07	protein_coding	COMM domain containing 10	ENSG00000145781	51397
PDE2A	4.48434	1.4831	1.71249e-08	2.3952e-07	protein_coding	phosphodiesterase 2A	ENSG00000186642	5138
PSD4	-0.980218	5.37138	1.72723e-08	2.41367e-07	protein_coding	pleckstrin and Sec7 domain containing 4	ENSG00000125637	23550
PRRC1	0.852385	5.88724	1.73621e-08	2.42407e-07	protein_coding	proline rich coiled-coil 1	ENSG00000164244	133619
CSNK1G1	-0.811088	6.07899	1.75087e-08	2.44238e-07	protein_coding	casein kinase 1 gamma 1	ENSG00000169118	53944
ETV1	1.74525	3.40317	1.78274e-08	2.48376e-07	protein_coding	ETS variant transcription factor 1	ENSG00000006468	2115
SNX6	0.758248	6.53876	1.7837e-08	2.48376e-07	protein_coding	sorting nexin 6	ENSG00000129515	58533
RB1CC1	-0.760627	6.96274	1.78599e-08	2.48476e-07	protein_coding	RB1 inducible coiled-coil 1	ENSG00000023287	9821
WBP1L	-1.08158	4.60625	1.79953e-08	2.50138e-07	protein_coding	WW domain binding protein 1 like	ENSG00000166272	54838
WBP1L	-1.08158	4.60625	1.79953e-08	2.50138e-07	protein_coding	WW domain binding protein 1 like	ENSG00000166272	102724307
CEBPB	0.960988	5.53471	1.809e-08	2.51232e-07	protein_coding	CCAAT enhancer binding protein beta	ENSG00000172216	1051
WASHC2A	-0.916297	5.77105	1.8356e-08	2.54701e-07	protein_coding	WASH complex subunit 2A	ENSG00000099290	387680
BNIP3	-0.860299	5.76781	1.84719e-08	2.56084e-07	protein_coding	BCL2 interacting protein 3	ENSG00000176171	664
BAIAP2L1	-0.796761	6.15634	1.85625e-08	2.57113e-07	protein_coding	BAR/IMD domain containing adaptor protein 2 like 1	ENSG00000006453	55971
LAMB3	-0.802445	9.35474	1.86175e-08	2.57648e-07	protein_coding	laminin subunit beta 3	ENSG00000196878	3914
LINC02035	2.99577	2.06843	1.89233e-08	2.61445e-07	lncRNA	long intergenic non-protein coding RNA 2035	ENSG00000273033	100129550
WDR27	-1.06957	4.54005	1.89487e-08	2.61445e-07	protein_coding	WD repeat domain 27	ENSG00000184465	253769
SLC35A5	1.00528	4.92666	1.89576e-08	2.61445e-07	protein_coding	solute carrier family 35 member A5	ENSG00000138459	55032
GLCCI1	-2.33785	2.52366	1.89583e-08	2.61445e-07	protein_coding	glucocorticoid induced 1	ENSG00000106415	113263
MRAS	-1.1231	4.38126	1.89884e-08	2.61631e-07	protein_coding	muscle RAS oncogene homolog	ENSG00000158186	22808
FAM110C	-0.990027	4.93611	1.90356e-08	2.62052e-07	protein_coding	family with sequence similarity 110 member C	ENSG00000184731	642273
CENPU	1.15602	4.47515	1.90628e-08	2.62197e-07	protein_coding	centromere protein U	ENSG00000151725	79682
MAP3K2	-0.848907	5.82226	1.92242e-08	2.64186e-07	protein_coding	mitogen-activated protein kinase kinase kinase 2	ENSG00000169967	10746
APBB2	-0.744043	6.75401	1.92551e-08	2.6424e-07	protein_coding	amyloid beta precursor protein binding family B member 2	ENSG00000163697	323
AREL1	-0.924602	5.6645	1.92617e-08	2.6424e-07	protein_coding	apoptosis resistant E3 ubiquitin protein ligase 1	ENSG00000119682	9870
DDX58	-1.29671	4.02247	1.93782e-08	2.65607e-07	protein_coding	DExD/H-box helicase 58	ENSG00000107201	23586
CTSA	-0.955305	5.12489	1.95449e-08	2.67658e-07	protein_coding	cathepsin A	ENSG00000064601	5476
PRKAR1A	0.738438	7.75612	1.95944e-08	2.68068e-07	protein_coding	protein kinase cAMP-dependent type I regulatory subunit alpha	ENSG00000108946	5573
H4C12	0.848139	5.87842	1.96089e-08	2.68068e-07	protein_coding	H4 clustered histone 12	ENSG00000273542	8362
SLC35B2	0.910461	5.50486	1.9648e-08	2.6837e-07	protein_coding	solute carrier family 35 member B2	ENSG00000157593	347734
PUS3	-0.978598	5.04893	1.9927e-08	2.71944e-07	protein_coding	pseudouridine synthase 3	ENSG00000110060	83480
ATP5F1B	0.831732	9.6065	1.99993e-08	2.72694e-07	protein_coding	ATP synthase F1 subunit beta	ENSG00000110955	506
CYLD	-0.90728	5.41069	2.0075e-08	2.7349e-07	protein_coding	CYLD lysine 63 deubiquitinase	ENSG00000083799	1540
TGFBRAP1	-0.908014	5.40788	2.00995e-08	2.73586e-07	protein_coding	transforming growth factor beta receptor associated protein 1	ENSG00000135966	9392
SARS1	0.726708	8.43189	2.03371e-08	2.76581e-07	protein_coding	seryl-tRNA synthetase 1	ENSG00000031698	6301
SCN1A-AS1	2.5422	2.51504	2.03941e-08	2.77117e-07	lncRNA	SCN1A and SCN9A antisense RNA 1	ENSG00000236107	101929680
SCN1A-AS1	2.5422	2.51504	2.03941e-08	2.77117e-07	lncRNA	SCN1A and SCN9A antisense RNA 1	ENSG00000236107	102724058
HAUS1	1.04725	4.87744	2.04136e-08	2.77143e-07	protein_coding	HAUS augmin like complex subunit 1	ENSG00000152240	115106
PDCD4	-0.703731	7.63145	2.04426e-08	2.77297e-07	protein_coding	programmed cell death 4	ENSG00000150593	27250
INPP4A	-1.00179	4.77258	2.0505e-08	2.77903e-07	protein_coding	inositol polyphosphate-4-phosphatase type I A	ENSG00000040933	3631
GPR161	2.07135	2.97506	2.08286e-08	2.81809e-07	protein_coding	G protein-coupled receptor 161	ENSG00000143147	23432
PPP6R2	-0.919039	5.35482	2.08389e-08	2.81809e-07	protein_coding	protein phosphatase 6 regulatory subunit 2	ENSG00000100239	9701
RGS12	-1.03468	5.15084	2.08469e-08	2.81809e-07	protein_coding	regulator of G protein signaling 12	ENSG00000159788	6002
COQ8A	-0.872857	5.68295	2.0955e-08	2.83028e-07	protein_coding	coenzyme Q8A	ENSG00000163050	56997
SLC6A15	0.763676	6.40045	2.09852e-08	2.83192e-07	protein_coding	solute carrier family 6 member 15	ENSG00000072041	55117
PLCH2	-1.18786	4.48208	2.10883e-08	2.84339e-07	protein_coding	phospholipase C eta 2	ENSG00000149527	9651
GALNT11	-0.807935	6.01616	2.12649e-08	2.86476e-07	protein_coding	polypeptide N-acetylgalactosaminyltransferase 11	ENSG00000178234	63917
PIF1	2.54655	2.51284	2.13081e-08	2.86812e-07	protein_coding	PIF1 5'-to-3' DNA helicase	ENSG00000140451	80119
RINT1	1.25518	3.96948	2.13709e-08	2.87411e-07	protein_coding	RAD50 interactor 1	ENSG00000135249	60561
DOCK9	-0.765045	6.33965	2.13973e-08	2.8752e-07	protein_coding	dedicator of cytokinesis 9	ENSG00000088387	23348
PPIG	0.88635	5.93763	2.15048e-08	2.88718e-07	protein_coding	peptidylprolyl isomerase G	ENSG00000138398	9360
MED24	0.774119	6.36304	2.15984e-08	2.89728e-07	protein_coding	mediator complex subunit 24	ENSG00000008838	9862
AVL9	-0.802999	6.0377	2.16607e-08	2.90316e-07	protein_coding	AVL9 cell migration associated	ENSG00000105778	23080
DOCK10	2.41862	2.44331	2.16929e-08	2.90501e-07	protein_coding	dedicator of cytokinesis 10	ENSG00000135905	55619
CTSF	-1.87032	2.9088	2.17184e-08	2.90583e-07	protein_coding	cathepsin F	ENSG00000174080	8722
GOLIM4	-0.888417	5.52657	2.1736e-08	2.90583e-07	protein_coding	golgi integral membrane protein 4	ENSG00000173905	27333
PCDH7	-1.3776	3.94889	2.19099e-08	2.92659e-07	protein_coding	protocadherin 7	ENSG00000169851	5099
TBL1XR1	0.712545	7.43304	2.19919e-08	2.93398e-07	protein_coding	TBL1X receptor 1	ENSG00000177565	79718
EVI2A	4.56277	1.98476	2.20025e-08	2.93398e-07	protein_coding	ecotropic viral integration site 2A	ENSG00000126860	2123
FUBP1	0.708507	7.33918	2.21746e-08	2.95442e-07	protein_coding	far upstream element binding protein 1	ENSG00000162613	8880
FLCN	-1.27592	3.94288	2.22064e-08	2.95615e-07	protein_coding	folliculin	ENSG00000154803	201163
ANP32A	0.735532	6.65371	2.22538e-08	2.9583e-07	protein_coding	acidic nuclear phosphoprotein 32 family member A	ENSG00000140350	8125
LMTK2	-1.08063	4.43523	2.22601e-08	2.9583e-07	protein_coding	lemur tyrosine kinase 2	ENSG00000164715	22853
MIS12	1.2299	4.1308	2.23515e-08	2.96794e-07	protein_coding	MIS12 kinetochore complex component	ENSG00000167842	79003
NTAN1	-0.994275	4.74826	2.25278e-08	2.98883e-07	protein_coding	N-terminal asparagine amidase	ENSG00000157045	123803
TSC2	-0.99005	5.05376	2.27997e-08	3.02235e-07	protein_coding	TSC complex subunit 2	ENSG00000103197	7249
ANKFY1	-0.901113	5.59936	2.28657e-08	3.02856e-07	protein_coding	ankyrin repeat and FYVE domain containing 1	ENSG00000185722	51479
FGF2	1.93911	2.94228	2.34001e-08	3.09564e-07	protein_coding	fibroblast growth factor 2	ENSG00000138685	2247
FAM168A	-1.17184	4.48125	2.34295e-08	3.09564e-07	protein_coding	family with sequence similarity 168 member A	ENSG00000054965	23201
AMMECR1	1.03693	5.23302	2.34312e-08	3.09564e-07	protein_coding	AMMECR nuclear protein 1	ENSG00000101935	9949
CAPN2	0.805697	9.87009	2.34759e-08	3.09894e-07	protein_coding	calpain 2	ENSG00000162909	824
CPEB4	-0.846381	5.78024	2.35587e-08	3.1057e-07	protein_coding	cytoplasmic polyadenylation element binding protein 4	ENSG00000113742	80315
CMTM7	-1.15538	4.41508	2.35666e-08	3.1057e-07	protein_coding	CKLF like MARVEL transmembrane domain containing 7	ENSG00000153551	112616
SLC35E2B	-0.951329	5.09068	2.37117e-08	3.12221e-07	protein_coding	solute carrier family 35 member E2B	ENSG00000189339	728661
AGBL1-AS1	-4.40871	1.33383	2.37799e-08	3.12857e-07	lncRNA	AGBL1 antisense RNA 1	ENSG00000260125	727915
ABHD14B	1.23662	4.13593	2.38609e-08	3.1366e-07	protein_coding	abhydrolase domain containing 14B	ENSG00000114779	84836
ASPH	0.707251	8.1462	2.3958e-08	3.14673e-07	protein_coding	aspartate beta-hydroxylase	ENSG00000198363	444
LINC02015	-2.82329	2.30389	2.40534e-08	3.15663e-07	lncRNA	long intergenic non-protein coding RNA 2015	ENSG00000231574	102724550
CPNE3	0.705974	7.63769	2.4211e-08	3.17467e-07	protein_coding	copine 3	ENSG00000085719	8895
BET1	1.21906	4.36895	2.42632e-08	3.17886e-07	protein_coding	Bet1 golgi vesicular membrane trafficking protein	ENSG00000105829	10282
TEX2	-0.744837	6.44791	2.43835e-08	3.19197e-07	protein_coding	testis expressed 2	ENSG00000136478	55852
PHF19	1.35089	4.46741	2.44133e-08	3.19321e-07	protein_coding	PHD finger protein 19	ENSG00000119403	26147
PTEN	-0.698178	7.63761	2.44789e-08	3.19913e-07	protein_coding	phosphatase and tensin homolog	ENSG00000171862	5728
GMPR2	0.832186	6.00012	2.45316e-08	3.20336e-07	protein_coding	guanosine monophosphate reductase 2	ENSG00000100938	51292
CLIP1	-0.716663	6.84413	2.45992e-08	3.20952e-07	protein_coding	CAP-Gly domain containing linker protein 1	ENSG00000130779	6249
DKK1	-0.838111	6.13257	2.4688e-08	3.21844e-07	protein_coding	dickkopf WNT signaling pathway inhibitor 1	ENSG00000107984	22943
BDH1	1.79365	3.05597	2.47537e-08	3.22433e-07	protein_coding	3-hydroxybutyrate dehydrogenase 1	ENSG00000161267	622
IGF2BP2	-0.91089	5.43767	2.47906e-08	3.22647e-07	protein_coding	insulin like growth factor 2 mRNA binding protein 2	ENSG00000073792	10644
S100P	0.822327	5.90611	2.48275e-08	3.22859e-07	protein_coding	S100 calcium binding protein P	ENSG00000163993	6286
FADS2	1.83986	3.14611	2.48742e-08	3.232e-07	protein_coding	fatty acid desaturase 2	ENSG00000134824	9415
CERS6	-0.719311	6.72059	2.50358e-08	3.25032e-07	protein_coding	ceramide synthase 6	ENSG00000172292	253782
STON2	-1.00078	4.65882	2.50945e-08	3.25525e-07	protein_coding	stonin 2	ENSG00000140022	85439
DAW1	3.86369	1.62639	2.5289e-08	3.27778e-07	protein_coding	dynein assembly factor with WD repeats 1	ENSG00000123977	164781
EIF1	0.867112	6.35366	2.54976e-08	3.3021e-07	protein_coding	eukaryotic translation initiation factor 1	ENSG00000173812	10209
APOO	1.34217	3.92163	2.5559e-08	3.30733e-07	protein_coding	apolipoprotein O	ENSG00000184831	79135
RPS6KA3	0.964859	5.3068	2.55816e-08	3.30753e-07	protein_coding	ribosomal protein S6 kinase A3	ENSG00000177189	6197
FAM72A	1.45536	3.59529	2.59133e-08	3.34766e-07	protein_coding	family with sequence similarity 72 member A	ENSG00000196550	729533
DUSP16	-1.00729	4.64398	2.5982e-08	3.35124e-07	protein_coding	dual specificity phosphatase 16	ENSG00000111266	80824
GOLGA8A	-0.902942	5.50563	2.59836e-08	3.35124e-07	protein_coding	golgin A8 family member A	ENSG00000175265	23015
PTHLH	-2.13816	2.56414	2.62129e-08	3.37805e-07	protein_coding	parathyroid hormone like hormone	ENSG00000087494	5744
ZDHHC20	0.736858	6.53594	2.62684e-08	3.38008e-07	protein_coding	zinc finger DHHC-type palmitoyltransferase 20	ENSG00000180776	253832
TSHZ2	-2.33631	2.42879	2.62716e-08	3.38008e-07	protein_coding	teashirt zinc finger homeobox 2	ENSG00000182463	128553
NSMCE1	0.96117	5.90047	2.6312e-08	3.38251e-07	protein_coding	NSE1 homolog, SMC5-SMC6 complex component	ENSG00000169189	197370
GLS2	-1.58335	3.29458	2.66116e-08	3.41823e-07	protein_coding	glutaminase 2	ENSG00000135423	27165
RAB12	1.03297	4.5948	2.67791e-08	3.43694e-07	protein_coding	RAB12, member RAS oncogene family	ENSG00000206418	201475
MAP7	-0.853228	5.70422	2.73015e-08	3.50113e-07	protein_coding	microtubule associated protein 7	ENSG00000135525	9053
CBX4	1.06761	4.61286	2.7327e-08	3.50155e-07	protein_coding	chromobox 4	ENSG00000141582	8535
GSEC	1.63513	3.41436	2.76222e-08	3.53649e-07	lncRNA	G-quadruplex forming sequence containing lncRNA	ENSG00000280832
PDZD2	1.43732	3.58526	2.7767e-08	3.55214e-07	protein_coding	PDZ domain containing 2	ENSG00000133401	23037
KDM5B	-0.786906	7.58024	2.79925e-08	3.57809e-07	protein_coding	lysine demethylase 5B	ENSG00000117139	10765
ACADM	0.959972	6.08986	2.80657e-08	3.58453e-07	protein_coding	acyl-CoA dehydrogenase medium chain	ENSG00000117054	34
LBR	0.723544	6.68736	2.82369e-08	3.60346e-07	protein_coding	lamin B receptor	ENSG00000143815	3930
RNF152	-1.06933	4.44886	2.83075e-08	3.60955e-07	protein_coding	ring finger protein 152	ENSG00000176641	220441
DENND1A	-1.02319	4.53925	2.83571e-08	3.61295e-07	protein_coding	DENN domain containing 1A	ENSG00000119522	57706
MOB1B	1.34297	4.12056	2.84306e-08	3.61687e-07	protein_coding	MOB kinase activator 1B	ENSG00000173542	92597
MGLL	1.60988	3.39298	2.84339e-08	3.61687e-07	protein_coding	monoglyceride lipase	ENSG00000074416	11343
PFAS	-0.955108	5.01077	2.85479e-08	3.62753e-07	protein_coding	phosphoribosylformylglycinamidine synthase	ENSG00000178921	5198
TUBA1B	0.789753	9.93477	2.85638e-08	3.62753e-07	protein_coding	tubulin alpha 1b	ENSG00000123416	10376
FAM83G	-0.904072	5.41517	2.87218e-08	3.64465e-07	protein_coding	family with sequence similarity 83 member G	ENSG00000188522	644815
FOXO3	-0.76699	6.33816	2.88126e-08	3.65323e-07	protein_coding	forkhead box O3	ENSG00000118689	2309
ACTA2	-1.5538	3.39116	2.88457e-08	3.65346e-07	protein_coding	actin alpha 2, smooth muscle	ENSG00000107796	59
SFMBT1	-1.19651	4.13188	2.88609e-08	3.65346e-07	protein_coding	Scm like with four mbt domains 1	ENSG00000163935	51460
GABRE	-1.22451	3.9871	2.8947e-08	3.66064e-07	protein_coding	gamma-aminobutyric acid type A receptor subunit epsilon	ENSG00000102287	2564
FRMD8	-0.97434	4.8823	2.89641e-08	3.66064e-07	protein_coding	FERM domain containing 8	ENSG00000126391	83786
H2AZ2	0.765642	6.33512	2.90926e-08	3.67277e-07	protein_coding	H2A.Z variant histone 2	ENSG00000105968	94239
TERF2IP	0.935917	5.07818	2.91068e-08	3.67277e-07	protein_coding	TERF2 interacting protein	ENSG00000166848	54386
ERGIC3	-0.721619	7.45519	2.92411e-08	3.68564e-07	protein_coding	ERGIC and golgi 3	ENSG00000125991	51614
MIA3	-0.717709	6.80904	2.92556e-08	3.68564e-07	protein_coding	MIA SH3 domain ER export factor 3	ENSG00000154305	375056
DUXAP10	-1.13323	5.43635	2.93213e-08	3.69096e-07	transcribed_processed_pseudogene	double homeobox A pseudogene 10	ENSG00000244306	503639
DNMT1	0.879225	5.55337	2.94952e-08	3.70989e-07	protein_coding	DNA methyltransferase 1	ENSG00000130816	1786
NPM1	0.870537	11.7266	2.96983e-08	3.73245e-07	protein_coding	nucleophosmin 1	ENSG00000181163	4869
UST	1.58824	3.48878	2.99347e-08	3.75865e-07	protein_coding	uronyl 2-sulfotransferase	ENSG00000111962	10090
RELCH	-0.895409	5.27121	2.99546e-08	3.75865e-07	protein_coding	RAB11 binding and LisH domain, coiled-coil and HEAT repeat containing	ENSG00000134444	57614
ADGRA3	-0.695881	7.04926	3.00982e-08	3.77367e-07	protein_coding	adhesion G protein-coupled receptor A3	ENSG00000152990	166647
KIDINS220	-0.70974	6.68439	3.02239e-08	3.7864e-07	protein_coding	kinase D interacting substrate 220	ENSG00000134313	57498
PARPBP	1.20789	4.31791	3.04662e-08	3.81373e-07	protein_coding	PARP1 binding protein	ENSG00000185480	55010
PNISR	-0.730446	6.89743	3.05056e-08	3.81562e-07	protein_coding	PNN interacting serine and arginine rich protein	ENSG00000132424	25957
VWA5A	1.15926	4.21549	3.05421e-08	3.81716e-07	protein_coding	von Willebrand factor A domain containing 5A	ENSG00000110002	4013
ATP2C2	2.49754	2.35751	3.07298e-08	3.83757e-07	protein_coding	ATPase secretory pathway Ca2+ transporting 2	ENSG00000064270	9914
CACFD1	-2.22119	2.54725	3.09313e-08	3.85967e-07	protein_coding	calcium channel flower domain containing 1	ENSG00000160325	11094
PIP4K2B	-0.756268	6.20303	3.09813e-08	3.86284e-07	protein_coding	phosphatidylinositol-5-phosphate 4-kinase type 2 beta	ENSG00000276293	8396
SHROOM3	-0.761267	6.16781	3.10425e-08	3.86741e-07	protein_coding	shroom family member 3	ENSG00000138771	57619
GPR37	-1.58163	3.25538	3.1194e-08	3.88077e-07	protein_coding	G protein-coupled receptor 37	ENSG00000170775	2861
SNCG	0.852575	5.70158	3.11991e-08	3.88077e-07	protein_coding	synuclein gamma	ENSG00000173267	6623
FTH1	-0.740021	9.21742	3.14022e-08	3.90166e-07	protein_coding	ferritin heavy chain 1	ENSG00000167996	2495
SCMH1	-0.968136	4.84307	3.14166e-08	3.90166e-07	protein_coding	Scm polycomb group protein homolog 1	ENSG00000010803	22955
ARL4D	0.964855	4.86487	3.14486e-08	3.90255e-07	protein_coding	ADP ribosylation factor like GTPase 4D	ENSG00000175906	379
PRICKLE1	-1.41375	3.57262	3.14797e-08	3.90334e-07	protein_coding	prickle planar cell polarity protein 1	ENSG00000139174	144165
ZWINT	0.97696	5.36192	3.15125e-08	3.90433e-07	protein_coding	ZW10 interacting kinetochore protein	ENSG00000122952	11130
SYS1	-0.942818	4.9044	3.1566e-08	3.90788e-07	protein_coding	SYS1 golgi trafficking protein	ENSG00000204070	90196
SLC16A5	2.41956	2.45693	3.16131e-08	3.91063e-07	protein_coding	solute carrier family 16 member 5	ENSG00000170190	9121
AKR7A2	0.964231	4.88465	3.22092e-08	3.97666e-07	protein_coding	aldo-keto reductase family 7 member A2	ENSG00000053371	8574
CUL9	-1.10043	4.71257	3.22239e-08	3.97666e-07	protein_coding	cullin 9	ENSG00000112659	23113
SNRPA	0.839887	5.79683	3.22568e-08	3.97666e-07	protein_coding	small nuclear ribonucleoprotein polypeptide A	ENSG00000077312	6626
ABCB8	1.09174	4.46007	3.22664e-08	3.97666e-07	protein_coding	ATP binding cassette subfamily B member 8	ENSG00000197150	11194
TMEM250	-0.944359	5.20909	3.22733e-08	3.97666e-07	protein_coding	transmembrane protein 250	ENSG00000238227	90120
GTF2H3	0.783823	6.06399	3.23333e-08	3.98095e-07	protein_coding	general transcription factor IIH subunit 3	ENSG00000111358	2967
EDEM3	-0.680341	7.47124	3.25195e-08	4.00073e-07	protein_coding	ER degradation enhancing alpha-mannosidase like protein 3	ENSG00000116406	80267
ANKRD12	-1.02396	4.78447	3.25688e-08	4.00367e-07	protein_coding	ankyrin repeat domain 12	ENSG00000101745	23253
BUB3	0.727662	7.63439	3.2775e-08	4.02587e-07	protein_coding	BUB3 mitotic checkpoint protein	ENSG00000154473	9184
TMCO4	2.12206	2.87724	3.29398e-08	4.04296e-07	protein_coding	transmembrane and coiled-coil domains 4	ENSG00000162542	255104
CHMP4A	1.20645	4.06818	3.32972e-08	4.08262e-07	protein_coding	charged multivesicular body protein 4A	ENSG00000254505	29082
SPECC1	-0.78269	6.14766	3.33148e-08	4.08262e-07	protein_coding	sperm antigen with calponin homology and coiled-coil domains 1	ENSG00000128487	92521
PID1	1.69759	3.12493	3.33601e-08	4.08499e-07	protein_coding	phosphotyrosine interaction domain containing 1	ENSG00000153823	55022
ZNF460	1.10612	4.3967	3.34266e-08	4.08644e-07	protein_coding	zinc finger protein 460	ENSG00000197714	10794
TENT4B	-1.0766	4.61113	3.34313e-08	4.08644e-07	protein_coding	terminal nucleotidyltransferase 4B	ENSG00000121274	64282
UHRF1	0.969453	5.05352	3.34499e-08	4.08644e-07	protein_coding	ubiquitin like with PHD and ring finger domains 1	ENSG00000276043	29128
PHACTR3	-1.37356	3.76275	3.41028e-08	4.16298e-07	protein_coding	phosphatase and actin regulator 3	ENSG00000087495	116154
NCKAP5	-1.87864	3.39452	3.41564e-08	4.16629e-07	protein_coding	NCK associated protein 5	ENSG00000176771	344148
MLH1	0.816734	5.80533	3.42961e-08	4.18008e-07	protein_coding	mutL homolog 1	ENSG00000076242	4292
KAZN	-1.71404	3.14045	3.43352e-08	4.18161e-07	protein_coding	kazrin, periplakin interacting protein	ENSG00000189337	23254
PLCG1	-0.926897	5.01386	3.44131e-08	4.18786e-07	protein_coding	phospholipase C gamma 1	ENSG00000124181	5335
FNIP1	-0.825152	5.72676	3.44968e-08	4.1948e-07	protein_coding	folliculin interacting protein 1	ENSG00000217128	96459
MMS22L	0.942808	4.97366	3.46301e-08	4.20776e-07	protein_coding	MMS22 like, DNA repair protein	ENSG00000146263	253714
CEP57	0.824026	5.96192	3.46727e-08	4.20968e-07	protein_coding	centrosomal protein 57	ENSG00000166037	9702
JUN	-1.0594	4.43222	3.51869e-08	4.26882e-07	protein_coding	Jun proto-oncogene, AP-1 transcription factor subunit	ENSG00000177606	3725
	-2.6735	2.08977	3.52407e-08	4.27205e-07	lncRNA	novel transcript	ENSG00000286760	100289495
TCF19	1.15685	4.16386	3.54504e-08	4.29416e-07	protein_coding	transcription factor 19	ENSG00000137310	6941
PRKAB2	-0.744916	6.37152	3.55178e-08	4.29776e-07	protein_coding	protein kinase AMP-activated non-catalytic subunit beta 2	ENSG00000131791	5565
IL17RA	-1.02829	4.53789	3.55347e-08	4.29776e-07	protein_coding	interleukin 17 receptor A	ENSG00000177663	23765
MFSD4B	-1.16286	4.21223	3.60279e-08	4.35406e-07	protein_coding	major facilitator superfamily domain containing 4B	ENSG00000173214	91749
LIPH	-1.99365	2.69003	3.61482e-08	4.36524e-07	protein_coding	lipase H	ENSG00000163898	200879
MILR1	3.38002	1.80888	3.62938e-08	4.37947e-07	protein_coding	mast cell immunoglobulin like receptor 1	ENSG00000271605	284021
CNOT7	0.709458	6.71037	3.63572e-08	4.38376e-07	protein_coding	CCR4-NOT transcription complex subunit 7	ENSG00000198791	29883
TMEM127	-0.903429	5.15351	3.64905e-08	4.39646e-07	protein_coding	transmembrane protein 127	ENSG00000135956	55654
TULP4	-0.862551	5.4598	3.65827e-08	4.4042e-07	protein_coding	TUB like protein 4	ENSG00000130338	56995
QSOX2	-0.90387	5.22433	3.66658e-08	4.41083e-07	protein_coding	quiescin sulfhydryl oxidase 2	ENSG00000165661	169714
LINC00460	-1.83394	2.82661	3.67226e-08	4.41429e-07	lncRNA	long intergenic non-protein coding RNA 460	ENSG00000233532	728192
CREG1	0.738627	9.53495	3.67773e-08	4.41749e-07	protein_coding	cellular repressor of E1A stimulated genes 1	ENSG00000143162	8804
TAOK2	-0.900926	5.20751	3.68743e-08	4.42575e-07	protein_coding	TAO kinase 2	ENSG00000149930	9344
WDR54	1.42175	3.69786	3.69759e-08	4.43457e-07	protein_coding	WD repeat domain 54	ENSG00000005448	84058
ETNK2	-1.0854	4.5346	3.70083e-08	4.43508e-07	protein_coding	ethanolamine kinase 2	ENSG00000143845	55224
PFKP	0.730424	7.77323	3.71298e-08	4.44089e-07	protein_coding	phosphofructokinase, platelet	ENSG00000067057	5214
RAB27B	0.780035	6.27101	3.71389e-08	4.44089e-07	protein_coding	RAB27B, member RAS oncogene family	ENSG00000041353	5874
DCUN1D3	-0.959761	4.83741	3.71415e-08	4.44089e-07	protein_coding	defective in cullin neddylation 1 domain containing 3	ENSG00000188215	123879
TRAPPC2	1.10073	4.23902	3.7424e-08	4.47128e-07	protein_coding	trafficking protein particle complex 2	ENSG00000196459	6399
SNAI2	-0.850617	5.48531	3.75041e-08	4.47745e-07	protein_coding	snail family transcriptional repressor 2	ENSG00000019549	6591
TUBG1	0.94688	4.95691	3.75473e-08	4.4792e-07	protein_coding	tubulin gamma 1	ENSG00000131462	7283
LIMK2	-0.676027	7.46821	3.78022e-08	4.50619e-07	protein_coding	LIM domain kinase 2	ENSG00000182541	3985
PSMA6	0.679085	7.54753	3.80297e-08	4.52988e-07	protein_coding	proteasome 20S subunit alpha 6	ENSG00000100902	5687
ADAMTS7	-1.77324	3.16833	3.8356e-08	4.5653e-07	protein_coding	ADAM metallopeptidase with thrombospondin type 1 motif 7	ENSG00000136378	11173
ACY1	0.877754	5.52323	3.86539e-08	4.59727e-07	protein_coding	aminoacylase 1	ENSG00000243989	95
CEP70	1.41364	4.03936	3.91704e-08	4.65519e-07	protein_coding	centrosomal protein 70	ENSG00000114107	80321
DENND5A	-0.838361	5.55856	3.92653e-08	4.66294e-07	protein_coding	DENN domain containing 5A	ENSG00000184014	23258
DYRK1A	-0.737295	6.2274	3.952e-08	4.68965e-07	protein_coding	dual specificity tyrosine phosphorylation regulated kinase 1A	ENSG00000157540	1859
SLC6A9	3.22399	2.25486	3.9664e-08	4.70319e-07	protein_coding	solute carrier family 6 member 9	ENSG00000196517	6536
FAM27C	2.66492	2.13589	4.01028e-08	4.75164e-07	lncRNA	family with sequence similarity 27 member C	ENSG00000231527	105379444
RNF217	-0.917509	4.94837	4.02145e-08	4.76129e-07	protein_coding	ring finger protein 217	ENSG00000146373	154214
MEST	0.973771	4.67088	4.0325e-08	4.77079e-07	protein_coding	mesoderm specific transcript	ENSG00000106484	4232
OBI1	0.986554	4.594	4.04357e-08	4.77787e-07	protein_coding	ORC ubiquitin ligase 1	ENSG00000152193	79596
ATP2B1	-0.717397	6.40889	4.04457e-08	4.77787e-07	protein_coding	ATPase plasma membrane Ca2+ transporting 1	ENSG00000070961	490
ZNF608	-1.30751	3.68816	4.05322e-08	4.7845e-07	protein_coding	zinc finger protein 608	ENSG00000168916	57507
ETV5	0.943088	5.13998	4.13322e-08	4.87528e-07	protein_coding	ETS variant transcription factor 5	ENSG00000244405	2119
DHRS4	1.52078	3.57977	4.15177e-08	4.89349e-07	protein_coding	dehydrogenase/reductase 4	ENSG00000157326	10901
DHRS4	1.52078	3.57977	4.15177e-08	4.89349e-07	protein_coding	dehydrogenase/reductase 4	ENSG00000157326	728635
STIL	1.27807	4.1983	4.18518e-08	4.92918e-07	protein_coding	STIL centriolar assembly protein	ENSG00000123473	6491
FAM169A	1.21653	3.92872	4.18998e-08	4.93114e-07	protein_coding	family with sequence similarity 169 member A	ENSG00000198780	26049
PRKCZ	-1.18985	3.92205	4.2216e-08	4.96464e-07	protein_coding	protein kinase C zeta	ENSG00000067606	5590
FAM199X	0.957141	5.49693	4.23525e-08	4.97698e-07	protein_coding	family with sequence similarity 199, X-linked	ENSG00000123575	139231
RALBP1	-0.686113	6.84117	4.25047e-08	4.99113e-07	protein_coding	ralA binding protein 1	ENSG00000017797	10928
EME1	2.05833	3.07879	4.26285e-08	5.00193e-07	protein_coding	essential meiotic structure-specific endonuclease 1	ENSG00000154920	146956
LAMA3	-0.771729	10.4338	4.26804e-08	5.00429e-07	protein_coding	laminin subunit alpha 3	ENSG00000053747	3909
DUSP10	-0.86151	5.32873	4.29195e-08	5.02858e-07	protein_coding	dual specificity phosphatase 10	ENSG00000143507	11221
HAUS6	0.830101	5.85756	4.31366e-08	5.05026e-07	protein_coding	HAUS augmin like complex subunit 6	ENSG00000147874	54801
EPGN	0.694849	8.06178	4.33354e-08	5.06976e-07	protein_coding	epithelial mitogen	ENSG00000182585	255324
TRIO	-0.757354	6.44927	4.33855e-08	5.07185e-07	protein_coding	trio Rho guanine nucleotide exchange factor	ENSG00000038382	7204
RAB27A	1.74283	3.06194	4.34455e-08	5.0751e-07	protein_coding	RAB27A, member RAS oncogene family	ENSG00000069974	5873
STARD10	-1.23722	4.05422	4.36632e-08	5.09674e-07	protein_coding	StAR related lipid transfer domain containing 10	ENSG00000214530	10809
HSPA9	0.748582	9.804	4.37692e-08	5.1019e-07	protein_coding	heat shock protein family A (Hsp70) member 9	ENSG00000113013	3313
LSM5	0.792417	5.93486	4.37972e-08	5.1019e-07	protein_coding	LSM5 homolog, U6 small nuclear RNA and mRNA degradation associated	ENSG00000106355	23658
PBRM1	1.03974	5.52028	4.38047e-08	5.1019e-07	protein_coding	polybromo 1	ENSG00000163939	55193
ZC3H7A	-0.873731	5.23031	4.39107e-08	5.10898e-07	protein_coding	zinc finger CCCH-type containing 7A	ENSG00000122299	29066
IPPK	-0.855055	5.35973	4.39304e-08	5.10898e-07	protein_coding	inositol-pentakisphosphate 2-kinase	ENSG00000127080	64768
KCNK6	-1.3729	3.57278	4.39785e-08	5.10959e-07	protein_coding	potassium two pore domain channel subfamily K member 6	ENSG00000099337	9424
MDN1	-0.783273	7.41383	4.40006e-08	5.10959e-07	protein_coding	midasin AAA ATPase 1	ENSG00000112159	23195
COX6A1	0.679609	7.57988	4.42767e-08	5.13786e-07	protein_coding	cytochrome c oxidase subunit 6A1	ENSG00000111775	1337
PACC1	-0.957276	4.77733	4.44838e-08	5.15809e-07	protein_coding	proton activated chloride channel 1	ENSG00000065600	55248
CCDC18	1.70875	3.48496	4.45744e-08	5.16478e-07	protein_coding	coiled-coil domain containing 18	ENSG00000122483	343099
TUBA1C	0.69336	8.75965	4.48443e-08	5.19224e-07	protein_coding	tubulin alpha 1c	ENSG00000167553	84790
	1.42029	3.51672	4.51561e-08	5.2245e-07	protein_coding	novel protein, POLA2-CDC42EP2 readthrough	ENSG00000285816
VHL	-0.825507	5.91949	4.5491e-08	5.25937e-07	protein_coding	von Hippel-Lindau tumor suppressor	ENSG00000134086	7428
DDX39A	0.84773	5.75125	4.56801e-08	5.27736e-07	protein_coding	DExD-box helicase 39A	ENSG00000123136	10212
SLC49A4	-0.869492	5.23209	4.62282e-08	5.33677e-07	protein_coding	solute carrier family 49 member 4	ENSG00000138463	84925
HSPA5	0.7515	6.62093	4.64058e-08	5.35334e-07	protein_coding	heat shock protein family A (Hsp70) member 5	ENSG00000044574	3309
UBN1	-0.91425	4.91024	4.64656e-08	5.35631e-07	protein_coding	ubinuclein 1	ENSG00000118900	29855
	-0.950446	4.69648	4.65687e-08	5.36078e-07	lncRNA	novel transcript	ENSG00000285756
MTMR3	-0.903844	5.15814	4.65726e-08	5.36078e-07	protein_coding	myotubularin related protein 3	ENSG00000100330	8897
S100A7	-3.32367	1.59431	4.66801e-08	5.36822e-07	protein_coding	S100 calcium binding protein A7	ENSG00000143556	6278
ITGB1P1	2.12704	3.51134	4.67054e-08	5.36822e-07	processed_pseudogene	integrin subunit beta 1 pseudogene 1	ENSG00000269378
RAB28	1.42417	3.51179	4.74756e-08	5.45019e-07	protein_coding	RAB28, member RAS oncogene family	ENSG00000157869	9364
RALGAPA1	-0.741035	6.21584	4.74878e-08	5.45019e-07	protein_coding	Ral GTPase activating protein catalytic subunit alpha 1	ENSG00000174373	253959
LACTB2	1.082	4.25298	4.76707e-08	5.46719e-07	protein_coding	lactamase beta 2	ENSG00000147592	51110
MPP6	-0.908527	4.97989	4.80774e-08	5.5088e-07	protein_coding	membrane palmitoylated protein 6	ENSG00000105926	51678
KIF3B	-0.765306	5.95115	4.81035e-08	5.5088e-07	protein_coding	kinesin family member 3B	ENSG00000101350	9371
CASC8	-1.1395	4.26408	4.81509e-08	5.51022e-07	lncRNA	cancer susceptibility 8	ENSG00000246228	727677
ATP6V0A2	-0.953952	4.73137	4.82983e-08	5.52306e-07	protein_coding	ATPase H+ transporting V0 subunit a2	ENSG00000185344	23545
ATP6AP2	-0.674808	6.76712	4.84376e-08	5.53497e-07	protein_coding	ATPase H+ transporting accessory protein 2	ENSG00000182220	10159
RPE	0.765219	5.97354	4.8763e-08	5.56812e-07	protein_coding	ribulose-5-phosphate-3-epimerase	ENSG00000197713	6120
PRSS12	-0.862966	5.27406	4.88125e-08	5.56972e-07	protein_coding	serine protease 12	ENSG00000164099	8492
TNFAIP2	0.929597	5.25217	4.94143e-08	5.6343e-07	protein_coding	TNF alpha induced protein 2	ENSG00000185215	7127
PCNA	0.761775	7.18167	4.97082e-08	5.66371e-07	protein_coding	proliferating cell nuclear antigen	ENSG00000132646	5111
NDUFS2	0.669607	7.99641	4.97481e-08	5.66415e-07	protein_coding	NADH:ubiquinone oxidoreductase core subunit S2	ENSG00000158864	4720
CHST15	-0.936296	4.88921	5.06175e-08	5.75898e-07	protein_coding	carbohydrate sulfotransferase 15	ENSG00000182022	51363
TTC30A	2.11631	2.69293	5.0688e-08	5.76161e-07	protein_coding	tetratricopeptide repeat domain 30A	ENSG00000197557	92104
PLXNB1	-0.692427	6.65021	5.07139e-08	5.76161e-07	protein_coding	plexin B1	ENSG00000164050	5364
COPS5	0.695741	6.52056	5.08083e-08	5.76817e-07	protein_coding	COP9 signalosome subunit 5	ENSG00000121022	10987
MYO10	-0.810388	6.06904	5.10171e-08	5.78771e-07	protein_coding	myosin X	ENSG00000145555	4651
WDR17	-1.5388	3.23413	5.10574e-08	5.7881e-07	protein_coding	WD repeat domain 17	ENSG00000150627	116966
FKBP14	-0.868887	5.22801	5.12864e-08	5.80988e-07	protein_coding	FKBP prolyl isomerase 14	ENSG00000106080	55033
CDK2	1.02023	4.71181	5.13291e-08	5.81017e-07	protein_coding	cyclin dependent kinase 2	ENSG00000123374	1017
GHITM	0.690518	8.37725	5.13987e-08	5.81017e-07	protein_coding	growth hormone inducible transmembrane protein	ENSG00000165678	27069
H1-1	1.70016	3.01907	5.13998e-08	5.81017e-07	protein_coding	H1.1 linker histone, cluster member	ENSG00000124610	3024
ARAP1	-0.863656	5.29588	5.20302e-08	5.87721e-07	protein_coding	ArfGAP with RhoGAP domain, ankyrin repeat and PH domain 1	ENSG00000186635	116985
H3-2	1.86558	3.25724	5.20759e-08	5.87816e-07	protein_coding	H3.2 histone (putative)	ENSG00000273213	440686
STN1	-0.74922	6.22644	5.21875e-08	5.88653e-07	protein_coding	STN1 subunit of CST complex	ENSG00000107960	79991
CHUK	0.987955	5.03581	5.25337e-08	5.92133e-07	protein_coding	component of inhibitor of nuclear factor kappa B kinase complex	ENSG00000213341	1147
TRIM44	-0.737434	6.09304	5.26566e-08	5.93093e-07	protein_coding	tripartite motif containing 44	ENSG00000166326	54765
TMSB4X	0.711192	8.41026	5.28081e-08	5.94374e-07	protein_coding	thymosin beta 4 X-linked	ENSG00000205542	7114
ZNF562	-0.824823	5.5096	5.32534e-08	5.98958e-07	protein_coding	zinc finger protein 562	ENSG00000171466	54811
RC3H2	-0.715607	6.46903	5.33835e-08	5.99591e-07	protein_coding	ring finger and CCCH-type domains 2	ENSG00000056586	54542
QARS1	-0.714893	7.61985	5.33859e-08	5.99591e-07	protein_coding	glutaminyl-tRNA synthetase 1	ENSG00000172053	5859
NCEH1	1.1166	4.63998	5.35232e-08	6.00279e-07	protein_coding	neutral cholesterol ester hydrolase 1	ENSG00000144959	57552
ESD	0.685637	7.08694	5.35235e-08	6.00279e-07	protein_coding	esterase D	ENSG00000139684	2098
IDH3B	0.688976	6.55978	5.37225e-08	6.02082e-07	protein_coding	isocitrate dehydrogenase (NAD(+)) 3 non-catalytic subunit beta	ENSG00000101365	3420
CCND2	-0.720393	9.12678	5.37958e-08	6.02475e-07	protein_coding	cyclin D2	ENSG00000118971	894
PFN2	0.708508	6.33676	5.40363e-08	6.04738e-07	protein_coding	profilin 2	ENSG00000070087	5217
CENPL	0.994014	4.50538	5.40827e-08	6.04826e-07	protein_coding	centromere protein L	ENSG00000120334	91687
MAPKBP1	-0.923814	4.88245	5.4206e-08	6.05775e-07	protein_coding	mitogen-activated protein kinase binding protein 1	ENSG00000137802	23005
RDX	-0.661419	7.62555	5.45159e-08	6.08806e-07	protein_coding	radixin	ENSG00000137710	5962
PEX19	0.710291	6.41175	5.4969e-08	6.13239e-07	protein_coding	peroxisomal biogenesis factor 19	ENSG00000162735	5824
GTF2I	-0.660165	7.47067	5.49908e-08	6.13239e-07	protein_coding	general transcription factor IIi	ENSG00000263001	2969
PI4KA	-0.88131	5.35562	5.5085e-08	6.13854e-07	protein_coding	phosphatidylinositol 4-kinase alpha	ENSG00000241973	5297
ARAP3	1.0751	4.40914	5.52214e-08	6.14939e-07	protein_coding	ArfGAP with RhoGAP domain, ankyrin repeat and PH domain 3	ENSG00000120318	64411
APEH	0.665313	7.20571	5.54295e-08	6.16819e-07	protein_coding	acylaminoacyl-peptide hydrolase	ENSG00000164062	327
RBMS1	-0.750053	6.01705	5.5841e-08	6.2096e-07	protein_coding	RNA binding motif single stranded interacting protein 1	ENSG00000153250	5937
SCAT8	-1.65249	3.11208	5.59028e-08	6.21208e-07	lncRNA	S-phase cancer associated transcript 8	ENSG00000236345	112935969
FLRT2	-1.05957	4.50626	5.63854e-08	6.26129e-07	protein_coding	fibronectin leucine rich transmembrane protein 2	ENSG00000185070	23768
NDUFB3	0.687398	6.59392	5.66259e-08	6.28356e-07	protein_coding	NADH:ubiquinone oxidoreductase subunit B3	ENSG00000119013	4709
KLF7	-0.950662	4.76822	5.66988e-08	6.28721e-07	protein_coding	Kruppel like factor 7	ENSG00000118263	8609
MRPL12	1.0774	4.26865	5.70761e-08	6.3246e-07	protein_coding	mitochondrial ribosomal protein L12	ENSG00000262814	6182
GNAQ	-0.722999	6.1627	5.73241e-08	6.34761e-07	protein_coding	G protein subunit alpha q	ENSG00000156052	2776
PAPPA2	5.07491	2.10505	5.74317e-08	6.3496e-07	protein_coding	pappalysin 2	ENSG00000116183	60676
ABHD10	0.91864	4.98748	5.7437e-08	6.3496e-07	protein_coding	abhydrolase domain containing 10, depalmitoylase	ENSG00000144827	55347
MAN2B1	-0.910172	5.09596	5.74632e-08	6.3496e-07	protein_coding	mannosidase alpha class 2B member 1	ENSG00000104774	4125
PLEKHG3	-0.743584	6.24894	5.77355e-08	6.37521e-07	protein_coding	pleckstrin homology and RhoGEF domain containing G3	ENSG00000126822	26030
XRCC4	1.58863	3.7406	5.78525e-08	6.38365e-07	protein_coding	X-ray repair cross complementing 4	ENSG00000152422	7518
PAPPA	-2.95033	1.74878	5.78942e-08	6.38378e-07	protein_coding	pappalysin 1	ENSG00000182752	5069
CEMIP	-1.47004	3.40148	5.80389e-08	6.39525e-07	protein_coding	cell migration inducing hyaluronidase 1	ENSG00000103888	57214
DTWD1	1.16637	4.00931	5.83403e-08	6.42299e-07	protein_coding	DTW domain containing 1	ENSG00000104047	56986
CENPI	1.46367	3.69808	5.8406e-08	6.42299e-07	protein_coding	centromere protein I	ENSG00000102384	2491
TPD52	0.872316	5.2824	5.84131e-08	6.42299e-07	protein_coding	tumor protein D52	ENSG00000076554	7163
MRPS18B	0.70738	6.29967	5.85827e-08	6.43714e-07	protein_coding	mitochondrial ribosomal protein S18B	ENSG00000204568	28973
ARPC5L	0.871086	5.13193	5.90056e-08	6.47734e-07	protein_coding	actin related protein 2/3 complex subunit 5 like	ENSG00000136950	81873
SLBP	0.829115	5.67149	5.90308e-08	6.47734e-07	protein_coding	stem-loop binding protein	ENSG00000163950	7884
SPRED2	-1.11967	4.07507	5.9252e-08	6.49707e-07	protein_coding	sprouty related EVH1 domain containing 2	ENSG00000198369	200734
WDR37	-0.938419	4.68564	5.93766e-08	6.5062e-07	protein_coding	WD repeat domain 37	ENSG00000047056	22884
CFAP300	2.48665	2.22991	5.94367e-08	6.50826e-07	protein_coding	cilia and flagella associated protein 300	ENSG00000137691	85016
STRN4	-0.816377	5.69123	5.9774e-08	6.54063e-07	protein_coding	striatin 4	ENSG00000090372	29888
GNPTG	-1.07849	4.34685	6.00735e-08	6.56526e-07	protein_coding	N-acetylglucosamine-1-phosphate transferase subunit gamma	ENSG00000090581	84572
MAP3K3	-1.10151	4.17346	6.00825e-08	6.56526e-07	protein_coding	mitogen-activated protein kinase kinase kinase 3	ENSG00000198909	4215
PIGS	-0.852474	5.22621	6.04296e-08	6.59861e-07	protein_coding	phosphatidylinositol glycan anchor biosynthesis class S	ENSG00000087111	94005
DPP3	-0.706096	6.2876	6.04913e-08	6.60077e-07	protein_coding	dipeptidyl peptidase 3	ENSG00000254986	10072
SNRPG	0.697893	7.00344	6.05598e-08	6.60366e-07	protein_coding	small nuclear ribonucleoprotein polypeptide G	ENSG00000143977	6637
ACAD11	1.2486	3.75364	6.08386e-08	6.62947e-07	protein_coding	acyl-CoA dehydrogenase family member 11	ENSG00000240303	84129
C5orf34	2.45841	2.64205	6.11932e-08	6.65957e-07	protein_coding	chromosome 5 open reading frame 34	ENSG00000172244	375444
CHAF1B	1.18613	3.88431	6.1232e-08	6.65957e-07	protein_coding	chromatin assembly factor 1 subunit B	ENSG00000159259	8208
AGAP3	-0.827625	5.55596	6.12418e-08	6.65957e-07	protein_coding	ArfGAP with GTPase domain, ankyrin repeat and PH domain 3	ENSG00000133612	116988
GSTO2	0.866895	5.16372	6.14789e-08	6.68074e-07	protein_coding	glutathione S-transferase omega 2	ENSG00000065621	119391
GCLC	-0.656351	7.03256	6.2078e-08	6.73841e-07	protein_coding	glutamate-cysteine ligase catalytic subunit	ENSG00000001084	2729
MED11	1.2752	3.73167	6.20953e-08	6.73841e-07	protein_coding	mediator complex subunit 11	ENSG00000161920	400569
LAMB2	-0.72894	6.26563	6.22027e-08	6.74541e-07	protein_coding	laminin subunit beta 2	ENSG00000172037	3913
PSMD6	0.711295	6.57341	6.22728e-08	6.74836e-07	protein_coding	proteasome 26S subunit, non-ATPase 6	ENSG00000163636	9861
ZNF33B	-0.899609	5.263	6.23733e-08	6.75461e-07	protein_coding	zinc finger protein 33B	ENSG00000196693	7582
EVC	-1.19783	3.82876	6.24288e-08	6.75597e-07	protein_coding	EvC ciliary complex subunit 1	ENSG00000072840	2121
LYRM1	0.921869	4.79205	6.26242e-08	6.77043e-07	protein_coding	LYR motif containing 1	ENSG00000102897	57149
HECTD3	-1.09658	4.24881	6.267e-08	6.77043e-07	protein_coding	HECT domain E3 ubiquitin protein ligase 3	ENSG00000126107	79654
FAHD2A	1.37221	3.53495	6.26915e-08	6.77043e-07	protein_coding	fumarylacetoacetate hydrolase domain containing 2A	ENSG00000115042	51011
SBF1	-0.760553	6.14907	6.27598e-08	6.77315e-07	protein_coding	SET binding factor 1	ENSG00000100241	6305
COA4	0.877864	5.66958	6.31286e-08	6.80829e-07	protein_coding	cytochrome c oxidase assembly factor 4 homolog	ENSG00000181924	51287
PIK3R2	-1.13222	4.36907	6.34775e-08	6.84122e-07	protein_coding	phosphoinositide-3-kinase regulatory subunit 2	ENSG00000105647	5296
PPP1R15B	-0.643355	7.41866	6.36431e-08	6.85438e-07	protein_coding	protein phosphatase 1 regulatory subunit 15B	ENSG00000158615	84919
SREBF1	0.820901	5.95126	6.40073e-08	6.88889e-07	protein_coding	sterol regulatory element binding transcription factor 1	ENSG00000072310	6720
HECA	-0.926136	4.76911	6.4703e-08	6.9566e-07	protein_coding	hdc homolog, cell cycle regulator	ENSG00000112406	51696
TNKS1BP1	-0.671188	6.7062	6.47249e-08	6.9566e-07	protein_coding	tankyrase 1 binding protein 1	ENSG00000149115	85456
SLC22A23	-1.88414	2.72844	6.50165e-08	6.98317e-07	protein_coding	solute carrier family 22 member 23	ENSG00000137266	63027
ME2	0.661807	6.84098	6.57361e-08	7.05564e-07	protein_coding	malic enzyme 2	ENSG00000082212	4200
HNRNPC	0.713895	9.82339	6.62843e-08	7.10963e-07	protein_coding	heterogeneous nuclear ribonucleoprotein C	ENSG00000092199	3183
DPP9	-0.967443	4.99994	6.63606e-08	7.11297e-07	protein_coding	dipeptidyl peptidase 9	ENSG00000142002	91039
RAB26	3.14641	1.87943	6.70006e-08	7.17668e-07	protein_coding	RAB26, member RAS oncogene family	ENSG00000167964	25837
DEPP1	-2.09268	2.46977	6.74084e-08	7.21545e-07	protein_coding	DEPP1 autophagy regulator	ENSG00000165507	11067
ELOVL6	0.760951	5.90376	6.78352e-08	7.2562e-07	protein_coding	ELOVL fatty acid elongase 6	ENSG00000170522	79071
PLRG1	0.789677	6.97762	6.84223e-08	7.31403e-07	protein_coding	pleiotropic regulator 1	ENSG00000171566	5356
MALL	-0.858448	5.12358	6.9161e-08	7.38711e-07	protein_coding	mal, T cell differentiation protein like	ENSG00000144063	7851
NUFIP2	0.651702	7.05045	6.92441e-08	7.38711e-07	protein_coding	nuclear FMR1 interacting protein 2	ENSG00000108256	57532
GLRX	1.25488	3.72373	6.92468e-08	7.38711e-07	protein_coding	glutaredoxin	ENSG00000173221	2745
GFPT1	0.807313	5.54466	6.98626e-08	7.44776e-07	protein_coding	glutamine--fructose-6-phosphate transaminase 1	ENSG00000198380	2673
CHMP2A	0.870176	5.32623	6.99606e-08	7.45315e-07	protein_coding	charged multivesicular body protein 2A	ENSG00000130724	27243
LGALS8	0.717492	6.13727	7.01896e-08	7.47248e-07	protein_coding	galectin 8	ENSG00000116977	3964
SELENBP1	1.68785	2.96122	7.03568e-08	7.48522e-07	protein_coding	selenium binding protein 1	ENSG00000143416	8991
SIN3B	-0.910638	4.90407	7.05932e-08	7.5007e-07	protein_coding	SIN3 transcription regulator family member B	ENSG00000127511	23309
HSD17B8	1.72562	2.92115	7.05976e-08	7.5007e-07	protein_coding	hydroxysteroid 17-beta dehydrogenase 8	ENSG00000204228	7923
ZDHHC18	-1.20974	3.83311	7.09331e-08	7.53125e-07	protein_coding	zinc finger DHHC-type palmitoyltransferase 18	ENSG00000204160	84243
UGDH	1.30653	3.60456	7.11835e-08	7.55275e-07	protein_coding	UDP-glucose 6-dehydrogenase	ENSG00000109814	7358
CENPV	1.29885	3.72352	7.13442e-08	7.56101e-07	protein_coding	centromere protein V	ENSG00000166582	201161
LGALS3BP	-0.709461	6.21537	7.13575e-08	7.56101e-07	protein_coding	galectin 3 binding protein	ENSG00000108679	3959
DDOST	-0.667891	8.20038	7.16243e-08	7.58029e-07	protein_coding	dolichyl-diphosphooligosaccharide--protein glycosyltransferase non-catalytic subunit	ENSG00000244038	1650
LIMCH1	0.777353	5.80151	7.16358e-08	7.58029e-07	protein_coding	LIM and calponin homology domains 1	ENSG00000064042	22998
G3BP1	0.664799	8.70486	7.18128e-08	7.59391e-07	protein_coding	G3BP stress granule assembly factor 1	ENSG00000145907	10146
SLC27A2	1.73316	3.07466	7.23099e-08	7.64134e-07	protein_coding	solute carrier family 27 member 2	ENSG00000140284	11001
CLCN3	-0.647733	7.13703	7.24439e-08	7.65037e-07	protein_coding	chloride voltage-gated channel 3	ENSG00000109572	1182
DUSP6	-0.640045	7.28915	7.27591e-08	7.6785e-07	protein_coding	dual specificity phosphatase 6	ENSG00000139318	1848
BCR	-0.785899	5.9145	7.29685e-08	7.69544e-07	protein_coding	BCR activator of RhoGEF and GTPase	ENSG00000186716	613
WDFY1	0.751144	6.00604	7.30891e-08	7.703e-07	protein_coding	WD repeat and FYVE domain containing 1	ENSG00000085449	57590
AARSD1	0.906603	4.81123	7.35375e-08	7.74506e-07	protein_coding	alanyl-tRNA synthetase domain containing 1	ENSG00000266967	80755
	1.59312	3.30739	7.36936e-08	7.75631e-07	lncRNA	novel transcript	ENSG00000268205
SECISBP2L	-0.913015	4.76865	7.41721e-08	7.80146e-07	protein_coding	SECIS binding protein 2 like	ENSG00000138593	9728
REEP3	0.703246	6.56488	7.45605e-08	7.8324e-07	protein_coding	receptor accessory protein 3	ENSG00000165476	221035
CD9	0.717857	6.63655	7.45658e-08	7.8324e-07	protein_coding	CD9 molecule	ENSG00000010278	928
SLC1A3	0.740104	5.95597	7.4939e-08	7.86312e-07	protein_coding	solute carrier family 1 member 3	ENSG00000079215	6507
LRP11	-0.794136	6.00424	7.49582e-08	7.86312e-07	protein_coding	LDL receptor related protein 11	ENSG00000120256	84918
IL17RE	-1.3042	3.58343	7.50888e-08	7.87156e-07	protein_coding	interleukin 17 receptor E	ENSG00000163701	132014
FGD6	-0.915901	5.16858	7.55966e-08	7.91953e-07	protein_coding	FYVE, RhoGEF and PH domain containing 6	ENSG00000180263	55785
SCPEP1	-0.658342	6.95945	7.59022e-08	7.94624e-07	protein_coding	serine carboxypeptidase 1	ENSG00000121064	59342
ECHDC3	2.15688	2.89478	7.6111e-08	7.96281e-07	protein_coding	enoyl-CoA hydratase domain containing 3	ENSG00000134463	79746
AKAP9	-0.693111	6.96475	7.63273e-08	7.98013e-07	protein_coding	A-kinase anchoring protein 9	ENSG00000127914	10142
KIAA1109	-0.811933	6.46545	7.64209e-08	7.98251e-07	protein_coding	KIAA1109	ENSG00000138688	84162
GOPC	-0.677198	6.50877	7.64514e-08	7.98251e-07	protein_coding	golgi associated PDZ and coiled-coil motif containing	ENSG00000047932	57120
RPUSD4	-0.770293	5.80625	7.68749e-08	8.02088e-07	protein_coding	RNA pseudouridine synthase D4	ENSG00000165526	84881
H3C11	1.81186	3.24246	7.69209e-08	8.02088e-07	protein_coding	H3 clustered histone 11	ENSG00000275379	8354
FABP5	1.20353	4.44629	7.70868e-08	8.02976e-07	protein_coding	fatty acid binding protein 5	ENSG00000164687	2171
UBE2A	0.891962	4.84527	7.71081e-08	8.02976e-07	protein_coding	ubiquitin conjugating enzyme E2 A	ENSG00000077721	7319
GFOD2	-0.938592	4.58613	7.7534e-08	8.06877e-07	protein_coding	glucose-fructose oxidoreductase domain containing 2	ENSG00000141098	81577
CYGB	-3.14675	1.69387	7.78683e-08	8.08418e-07	protein_coding	cytoglobin	ENSG00000161544	114757
EMC3	-0.715025	6.5984	7.79077e-08	8.08418e-07	protein_coding	ER membrane protein complex subunit 3	ENSG00000125037	55831
PHF6	0.816959	5.46705	7.79445e-08	8.08418e-07	protein_coding	PHD finger protein 6	ENSG00000156531	84295
ATP5MC1	0.648524	6.91894	7.79455e-08	8.08418e-07	protein_coding	ATP synthase membrane subunit c locus 1	ENSG00000159199	516
CENPK	1.39586	3.44749	7.79826e-08	8.08418e-07	protein_coding	centromere protein K	ENSG00000123219	64105
DZIP3	1.14176	4.00526	7.79904e-08	8.08418e-07	protein_coding	DAZ interacting zinc finger protein 3	ENSG00000198919	9666
ZNF91	-1.03104	4.41188	7.80832e-08	8.08847e-07	protein_coding	zinc finger protein 91	ENSG00000167232	7644
NUDCD1	0.828457	5.78965	7.81502e-08	8.09009e-07	protein_coding	NudC domain containing 1	ENSG00000120526	84955
ZSWIM5	-2.40532	2.15534	7.86268e-08	8.13407e-07	protein_coding	zinc finger SWIM-type containing 5	ENSG00000162415	57643
ITM2C	-0.911508	4.68945	7.95949e-08	8.22882e-07	protein_coding	integral membrane protein 2C	ENSG00000135916	81618
HAT1	1.13914	5.66463	7.98004e-08	8.24465e-07	protein_coding	histone acetyltransferase 1	ENSG00000128708	8520
UNC13B	-0.825642	5.66762	8.0066e-08	8.26666e-07	protein_coding	unc-13 homolog B	ENSG00000198722	10497
GATD1	-0.882954	5.02658	8.01868e-08	8.2737e-07	protein_coding	glutamine amidotransferase like class 1 domain containing 1	ENSG00000177225	347862
CHGB	-5.04264	0.783082	8.02462e-08	8.2744e-07	protein_coding	chromogranin B	ENSG00000089199	1114
VAV3	-0.805837	5.7417	8.06924e-08	8.31496e-07	protein_coding	vav guanine nucleotide exchange factor 3	ENSG00000134215	10451
DUS4L-BCAP29	1.8932	2.72664	8.08261e-08	8.32329e-07	protein_coding	DUS4L-BCAP29 readthrough	ENSG00000288558	115253422
NDUFA9	0.657945	6.81247	8.11086e-08	8.34692e-07	protein_coding	NADH:ubiquinone oxidoreductase subunit A9	ENSG00000139180	4704
AGPS	0.673906	6.55784	8.14488e-08	8.37212e-07	protein_coding	alkylglycerone phosphate synthase	ENSG00000018510	8540
TNS2	1.67458	3.07033	8.14719e-08	8.37212e-07	protein_coding	tensin 2	ENSG00000111077	23371
WASH5P	-0.827491	5.29896	8.15131e-08	8.37212e-07	transcribed_processed_pseudogene	WASP family homolog 5, pseudogene	ENSG00000282458	375690
FXYD5	0.866637	5.70978	8.16592e-08	8.38165e-07	protein_coding	FXYD domain containing ion transport regulator 5	ENSG00000089327	53827
PRR14L	-0.761397	6.17441	8.28187e-08	8.49512e-07	protein_coding	proline rich 14 like	ENSG00000183530	253143
RHOBTB1	-1.29453	3.57152	8.30076e-08	8.50895e-07	protein_coding	Rho related BTB domain containing 1	ENSG00000072422	9886
GSS	0.681236	6.40299	8.3382e-08	8.54177e-07	protein_coding	glutathione synthetase	ENSG00000100983	2937
LIMA1	-0.647128	7.43796	8.35462e-08	8.55302e-07	protein_coding	LIM domain and actin binding 1	ENSG00000050405	51474
XRCC5	0.689691	9.3851	8.44288e-08	8.63776e-07	protein_coding	X-ray repair cross complementing 5	ENSG00000079246	7520
RHOV	1.29784	3.60837	8.46047e-08	8.65013e-07	protein_coding	ras homolog family member V	ENSG00000104140	171177
CLIC1	0.6567	8.33901	8.48861e-08	8.67094e-07	protein_coding	chloride intracellular channel 1	ENSG00000213719	1192
CHPF2	-0.913373	4.75208	8.49185e-08	8.67094e-07	protein_coding	chondroitin polymerizing factor 2	ENSG00000033100	54480
PI4KB	-0.682659	6.56614	8.50943e-08	8.68196e-07	protein_coding	phosphatidylinositol 4-kinase beta	ENSG00000143393	5298
FOXM1	1.31837	3.61104	8.51367e-08	8.68196e-07	protein_coding	forkhead box M1	ENSG00000111206	2305
WNT7A	-1.60315	3.01215	8.55431e-08	8.71775e-07	protein_coding	Wnt family member 7A	ENSG00000154764	7476
CDC42EP1	1.06815	4.43408	8.56923e-08	8.7273e-07	protein_coding	CDC42 effector protein 1	ENSG00000128283	11135
KLF4	-0.930656	4.65571	8.58749e-08	8.74024e-07	protein_coding	Kruppel like factor 4	ENSG00000136826	9314
EFHD2	0.821598	5.58906	8.60834e-08	8.7558e-07	protein_coding	EF-hand domain family member D2	ENSG00000142634	79180
MTBP	1.29631	4.30682	8.62053e-08	8.75692e-07	protein_coding	MDM2 binding protein	ENSG00000172167	27085
RFC3	1.02922	4.56061	8.62302e-08	8.75692e-07	protein_coding	replication factor C subunit 3	ENSG00000133119	5983
CLN3	-0.996469	4.67223	8.62614e-08	8.75692e-07	protein_coding	CLN3 lysosomal/endosomal transmembrane protein, battenin	ENSG00000188603	1201
RCSD1	2.05209	2.68596	8.63237e-08	8.7576e-07	protein_coding	RCSD domain containing 1	ENSG00000198771	92241
HEATR5B	-0.760747	5.9294	8.66261e-08	8.78261e-07	protein_coding	HEAT repeat containing 5B	ENSG00000008869	54497
NDUFS3	0.778542	5.83019	8.67729e-08	8.79183e-07	protein_coding	NADH:ubiquinone oxidoreductase core subunit S3	ENSG00000213619	4722
AP2B1	0.644201	7.47955	8.68375e-08	8.79272e-07	protein_coding	adaptor related protein complex 2 subunit beta 1	ENSG00000006125	163
PRR11	0.846941	5.79645	8.79295e-08	8.89756e-07	protein_coding	proline rich 11	ENSG00000068489	55771
DGKD	-0.934034	4.59999	8.85134e-08	8.95089e-07	protein_coding	diacylglycerol kinase delta	ENSG00000077044	8527
YRDC	-0.793821	5.46551	8.86724e-08	8.96094e-07	protein_coding	yrdC N6-threonylcarbamoyltransferase domain containing	ENSG00000196449	79693
CBX6	1.03248	4.25926	8.87267e-08	8.96094e-07	protein_coding	chromobox 6	ENSG00000183741	23466
FAM83H	-0.769273	6.38025	8.94382e-08	9.02701e-07	protein_coding	family with sequence similarity 83 member H	ENSG00000180921	286077
SOS2	-0.83538	5.42519	8.97094e-08	9.04857e-07	protein_coding	SOS Ras/Rho guanine nucleotide exchange factor 2	ENSG00000100485	6655
RALGDS	-0.923872	4.6346	8.99325e-08	9.06503e-07	protein_coding	ral guanine nucleotide dissociation stimulator	ENSG00000160271	5900
PRKAA2	1.99474	2.56847	8.99878e-08	9.06503e-07	protein_coding	protein kinase AMP-activated catalytic subunit alpha 2	ENSG00000162409	5563
JADE1	1.01411	4.30752	9.00783e-08	9.06834e-07	protein_coding	jade family PHD finger 1	ENSG00000077684	79960
DUSP4	-0.661562	7.34312	9.05618e-08	9.11119e-07	protein_coding	dual specificity phosphatase 4	ENSG00000120875	1846
PKMYT1	1.68081	3.10313	9.06279e-08	9.11201e-07	protein_coding	protein kinase, membrane associated tyrosine/threonine 1	ENSG00000127564	9088
MRPL17	0.735885	5.93598	9.09127e-08	9.13481e-07	protein_coding	mitochondrial ribosomal protein L17	ENSG00000158042	63875
GMPS	0.702265	6.67246	9.15693e-08	9.19492e-07	protein_coding	guanine monophosphate synthase	ENSG00000163655	8833
ANXA8L1	0.69673	6.16626	9.23412e-08	9.26651e-07	protein_coding	annexin A8 like 1	ENSG00000264230	728113
GRAMD1B	1.35028	3.52886	9.2539e-08	9.28044e-07	protein_coding	GRAM domain containing 1B	ENSG00000023171	57476
FAH	0.923924	4.55892	9.29442e-08	9.31514e-07	protein_coding	fumarylacetoacetate hydrolase	ENSG00000103876	2184
MRPL3	0.724493	7.51451	9.31428e-08	9.32911e-07	protein_coding	mitochondrial ribosomal protein L3	ENSG00000114686	11222
TCN1	-2.49291	2.05471	9.35008e-08	9.35324e-07	protein_coding	transcobalamin 1	ENSG00000134827	6947
ANKS1A	-0.97542	4.38181	9.35026e-08	9.35324e-07	protein_coding	ankyrin repeat and sterile alpha motif domain containing 1A	ENSG00000064999	23294
MIS18BP1	0.865977	5.52953	9.3894e-08	9.38642e-07	protein_coding	MIS18 binding protein 1	ENSG00000129534	55320
MSH6	0.663306	6.71382	9.39894e-08	9.38999e-07	protein_coding	mutS homolog 6	ENSG00000116062	2956
DYNC1LI2	-0.660691	6.63676	9.42653e-08	9.41158e-07	protein_coding	dynein cytoplasmic 1 light intermediate chain 2	ENSG00000135720	1783
ITGA2	-0.622683	7.51408	9.43955e-08	9.4186e-07	protein_coding	integrin subunit alpha 2	ENSG00000164171	3673
RALGAPA2	-0.761131	5.75298	9.45577e-08	9.42881e-07	protein_coding	Ral GTPase activating protein catalytic subunit alpha 2	ENSG00000188559	57186
BORA	1.3193	4.17635	9.55904e-08	9.52574e-07	protein_coding	BORA aurora kinase A activator	ENSG00000136122	79866
TIMM23B	-1.09322	3.95069	9.62643e-08	9.58328e-07	protein_coding	translocase of inner mitochondrial membrane 23 homolog B	ENSG00000204152	100652748
SGO1	1.60446	3.01022	9.62896e-08	9.58328e-07	protein_coding	shugoshin 1	ENSG00000129810	151648
STK10	-0.710699	6.05201	9.65679e-08	9.60245e-07	protein_coding	serine/threonine kinase 10	ENSG00000072786	6793
DRAP1	0.78062	5.68492	9.66042e-08	9.60245e-07	protein_coding	DR1 associated protein 1	ENSG00000175550	10589
ARPC1A	-0.667394	7.3912	9.70502e-08	9.64069e-07	protein_coding	actin related protein 2/3 complex subunit 1A	ENSG00000241685	10552
ABCA12	-0.713176	7.91785	9.71554e-08	9.64505e-07	protein_coding	ATP binding cassette subfamily A member 12	ENSG00000144452	26154
F2R	-0.945479	4.47863	9.90769e-08	9.82961e-07	protein_coding	coagulation factor II thrombin receptor	ENSG00000181104	2149
TLN2	-1.63084	3.00082	9.99137e-08	9.90638e-07	protein_coding	talin 2	ENSG00000171914	83660
EPN2	-0.911888	4.60869	1.00113e-07	9.91985e-07	protein_coding	epsin 2	ENSG00000072134	22905
ARHGEF12	-0.622321	7.46932	1.00534e-07	9.9553e-07	protein_coding	Rho guanine nucleotide exchange factor 12	ENSG00000196914	23365
DNAJC15	0.751241	6.62291	1.01558e-07	1.00504e-06	protein_coding	DnaJ heat shock protein family (Hsp40) member C15	ENSG00000120675	29103
MRPL45	0.815857	5.25038	1.01794e-07	1.00583e-06	protein_coding	mitochondrial ribosomal protein L45	ENSG00000278845	84311
HIP1R	-0.809686	5.74903	1.01797e-07	1.00583e-06	protein_coding	huntingtin interacting protein 1 related	ENSG00000130787	9026
GRSF1	0.680386	7.07841	1.0183e-07	1.00583e-06	protein_coding	G-rich RNA sequence binding factor 1	ENSG00000132463	2926
MAML3	-1.48508	3.1576	1.01922e-07	1.00611e-06	protein_coding	mastermind like transcriptional coactivator 3	ENSG00000196782	55534
BRK1	-0.655435	6.49058	1.02226e-07	1.00848e-06	protein_coding	BRICK1 subunit of SCAR/WAVE actin nucleating complex	ENSG00000254999	55845
SGMS1	-0.834325	5.18718	1.025e-07	1.01055e-06	protein_coding	sphingomyelin synthase 1	ENSG00000198964	259230
DUSP14	-0.736936	5.85734	1.02584e-07	1.01074e-06	protein_coding	dual specificity phosphatase 14	ENSG00000276023	11072
DDX60	1.31716	3.80781	1.0312e-07	1.01539e-06	protein_coding	DExD/H-box helicase 60	ENSG00000137628	55601
PKM	0.712302	10.6043	1.03815e-07	1.0216e-06	protein_coding	pyruvate kinase M1/2	ENSG00000067225	5315
MAP2K4	-0.676879	6.3483	1.0481e-07	1.03074e-06	protein_coding	mitogen-activated protein kinase kinase 4	ENSG00000065559	6416
NF2	-0.652494	6.57093	1.05012e-07	1.03152e-06	protein_coding	neurofibromin 2	ENSG00000186575	4771
DDR1	-0.638179	7.38651	1.05021e-07	1.03152e-06	protein_coding	discoidin domain receptor tyrosine kinase 1	ENSG00000204580	780
TMEM161B-AS1	1.15004	3.86908	1.05173e-07	1.03237e-06	lncRNA	TMEM161B antisense RNA 1	ENSG00000247828	100505894
INHBA	-1.15834	3.77376	1.05295e-07	1.03293e-06	protein_coding	inhibin subunit beta A	ENSG00000122641	3624
ARHGEF40	2.79953	1.93365	1.05404e-07	1.03335e-06	protein_coding	Rho guanine nucleotide exchange factor 40	ENSG00000165801	55701
PDLIM2	1.97964	2.8951	1.06262e-07	1.04111e-06	protein_coding	PDZ and LIM domain 2	ENSG00000120913	64236
	-1.04035	4.08788	1.06425e-07	1.04207e-06	lncRNA	novel transcript	ENSG00000262879
PAAF1	1.42138	3.57522	1.07677e-07	1.05367e-06	protein_coding	proteasomal ATPase associated factor 1	ENSG00000175575	80227
VRK1	0.766565	5.69588	1.07964e-07	1.05582e-06	protein_coding	VRK serine/threonine kinase 1	ENSG00000100749	7443
OCIAD2	0.781586	5.7248	1.08199e-07	1.05746e-06	protein_coding	OCIA domain containing 2	ENSG00000145247	132299
TRAK1	-0.790555	5.62906	1.08319e-07	1.05762e-06	protein_coding	trafficking kinesin protein 1	ENSG00000182606	22906
TMTC1	0.728166	5.9445	1.0835e-07	1.05762e-06	protein_coding	transmembrane O-mannosyltransferase targeting cadherins 1	ENSG00000133687	83857
PLEKHH1	-1.62218	2.89716	1.09506e-07	1.06824e-06	protein_coding	pleckstrin homology, MyTH4 and FERM domain containing H1	ENSG00000054690	57475
PURA	1.13967	3.94034	1.09862e-07	1.0706e-06	protein_coding	purine rich element binding protein A	ENSG00000185129	5813
CYP27B1	1.72227	2.98176	1.09884e-07	1.0706e-06	protein_coding	cytochrome P450 family 27 subfamily B member 1	ENSG00000111012	1594
STAP2	-0.951874	4.86045	1.10666e-07	1.07756e-06	protein_coding	signal transducing adaptor family member 2	ENSG00000178078	55620
PODXL2	-0.996527	4.30167	1.10753e-07	1.07773e-06	protein_coding	podocalyxin like 2	ENSG00000114631	50512
ACAD9	0.839492	5.13539	1.11129e-07	1.08072e-06	protein_coding	acyl-CoA dehydrogenase family member 9	ENSG00000177646	28976
FAM120C	-1.29055	3.51963	1.11413e-07	1.08282e-06	protein_coding	family with sequence similarity 120C	ENSG00000184083	54954
SENP1	1.0252	4.23674	1.11662e-07	1.08457e-06	protein_coding	SUMO specific peptidase 1	ENSG00000079387	29843
FASN	0.664368	7.60289	1.12031e-07	1.08748e-06	protein_coding	fatty acid synthase	ENSG00000169710	2194
MADD	-0.937567	4.4576	1.1219e-07	1.08836e-06	protein_coding	MAP kinase activating death domain	ENSG00000110514	8567
ERRFI1	-0.612221	7.5646	1.12319e-07	1.08893e-06	protein_coding	ERBB receptor feedback inhibitor 1	ENSG00000116285	54206
GLMP	-0.90744	4.58528	1.12425e-07	1.08929e-06	protein_coding	glycosylated lysosomal membrane protein	ENSG00000198715	112770
AHNAK2	-0.620889	8.15056	1.14099e-07	1.10483e-06	protein_coding	AHNAK nucleoprotein 2	ENSG00000185567	113146
EXOSC1	0.866898	4.87188	1.14246e-07	1.10558e-06	protein_coding	exosome component 1	ENSG00000171311	51013
CD14	1.26133	3.6789	1.14866e-07	1.11089e-06	protein_coding	CD14 molecule	ENSG00000170458	929
DSE	-0.64667	7.43497	1.15178e-07	1.11322e-06	protein_coding	dermatan sulfate epimerase	ENSG00000111817	29940
KNTC1	0.787447	5.86807	1.15862e-07	1.11892e-06	protein_coding	kinetochore associated 1	ENSG00000184445	9735
STK16	0.931084	4.72981	1.15909e-07	1.11892e-06	protein_coding	serine/threonine kinase 16	ENSG00000115661	8576
MRPL39	0.809031	5.43277	1.16119e-07	1.12025e-06	protein_coding	mitochondrial ribosomal protein L39	ENSG00000154719	54148
TMEM248	-0.66902	6.27451	1.16216e-07	1.1205e-06	protein_coding	transmembrane protein 248	ENSG00000106609	55069
MAN1B1	-0.756449	5.78714	1.16516e-07	1.12271e-06	protein_coding	mannosidase alpha class 1B member 1	ENSG00000177239	11253
COASY	0.95056	4.49894	1.16784e-07	1.1246e-06	protein_coding	Coenzyme A synthase	ENSG00000068120	80347
TALDO1	0.662628	6.66859	1.17015e-07	1.12614e-06	protein_coding	transaldolase 1	ENSG00000177156	6888
EIF3K	0.662029	7.30485	1.17095e-07	1.12621e-06	protein_coding	eukaryotic translation initiation factor 3 subunit K	ENSG00000178982	27335
BMP2	-1.8441	2.78536	1.17402e-07	1.12847e-06	protein_coding	bone morphogenetic protein 2	ENSG00000125845	650
MUC19	-1.5996	3.46461	1.17985e-07	1.13339e-06	protein_coding	mucin 19, oligomeric	ENSG00000205592	283463
GOT1	0.689968	6.13883	1.18369e-07	1.13503e-06	protein_coding	glutamic-oxaloacetic transaminase 1	ENSG00000120053	2805
TMEM184B	-1.02173	4.18799	1.1839e-07	1.13503e-06	protein_coding	transmembrane protein 184B	ENSG00000198792	25829
UBE4A	-0.629093	6.76739	1.18441e-07	1.13503e-06	protein_coding	ubiquitination factor E4A	ENSG00000110344	9354
IGF1R	-0.980946	4.26802	1.18444e-07	1.13503e-06	protein_coding	insulin like growth factor 1 receptor	ENSG00000140443	3480
SREK1IP1	1.05887	4.92488	1.18966e-07	1.1388e-06	protein_coding	SREK1 interacting protein 1	ENSG00000153006	285672
EFCAB2	1.73934	2.84072	1.18982e-07	1.1388e-06	protein_coding	EF-hand calcium binding domain 2	ENSG00000203666	84288
IFT88	1.02802	4.12427	1.20615e-07	1.15372e-06	protein_coding	intraflagellar transport 88	ENSG00000032742	8100
ST13	-0.636972	8.62792	1.20737e-07	1.15419e-06	protein_coding	ST13 Hsp70 interacting protein	ENSG00000100380	6767
SRC	-1.18364	3.96563	1.21598e-07	1.16087e-06	protein_coding	SRC proto-oncogene, non-receptor tyrosine kinase	ENSG00000197122	6714
ARFGEF2	0.66876	6.37053	1.21601e-07	1.16087e-06	protein_coding	ADP ribosylation factor guanine nucleotide exchange factor 2	ENSG00000124198	10564
GOLGA3	-0.733299	6.07024	1.21657e-07	1.16087e-06	protein_coding	golgin A3	ENSG00000090615	2802
SDHD	0.617636	7.09071	1.21786e-07	1.1614e-06	protein_coding	succinate dehydrogenase complex subunit D	ENSG00000204370	6392
IKZF2	-0.762797	5.61576	1.22025e-07	1.16297e-06	protein_coding	IKAROS family zinc finger 2	ENSG00000030419	22807
DARS1	0.625629	6.84659	1.22481e-07	1.16661e-06	protein_coding	aspartyl-tRNA synthetase 1	ENSG00000115866	1615
PCYOX1L	-0.950549	4.34192	1.22894e-07	1.16983e-06	protein_coding	prenylcysteine oxidase 1 like	ENSG00000145882	78991
TNPO1	-0.614817	8.23979	1.23639e-07	1.17622e-06	protein_coding	transportin 1	ENSG00000083312	3842
HYLS1	1.24863	3.62583	1.24329e-07	1.18207e-06	protein_coding	HYLS1 centriolar and ciliogenesis associated	ENSG00000198331	219844
TPRG1	0.985967	4.26278	1.24646e-07	1.18437e-06	protein_coding	tumor protein p63 regulated 1	ENSG00000188001	285386
ARFGAP3	0.79441	5.50968	1.24786e-07	1.18498e-06	protein_coding	ADP ribosylation factor GTPase activating protein 3	ENSG00000242247	26286
GRAMD4	-1.03451	4.47299	1.25899e-07	1.19429e-06	protein_coding	GRAM domain containing 4	ENSG00000075240	23151
PLEK2	-0.90914	5.13738	1.25918e-07	1.19429e-06	protein_coding	pleckstrin 2	ENSG00000100558	26499
GTF2IP4	-0.837231	5.37767	1.26195e-07	1.19501e-06	transcribed_processed_pseudogene	general transcription factor IIi pseudogene 4	ENSG00000233369	100093631
PTPDC1	-0.995595	4.17125	1.26236e-07	1.19501e-06	protein_coding	protein tyrosine phosphatase domain containing 1	ENSG00000158079	138639
SUCLA2	0.66789	6.28688	1.26265e-07	1.19501e-06	protein_coding	succinate-CoA ligase ADP-forming subunit beta	ENSG00000136143	8803
ARHGEF11	-0.759995	5.65282	1.26298e-07	1.19501e-06	protein_coding	Rho guanine nucleotide exchange factor 11	ENSG00000132694	9826
STRIP2	1.22881	3.63262	1.26386e-07	1.19512e-06	protein_coding	striatin interacting protein 2	ENSG00000128578	57464
STEAP2	2.77084	1.82754	1.26952e-07	1.19975e-06	protein_coding	STEAP2 metalloreductase	ENSG00000157214	261729
TTC39B	0.828777	5.07528	1.27261e-07	1.20195e-06	protein_coding	tetratricopeptide repeat domain 39B	ENSG00000155158	158219
SFXN2	2.1851	2.67227	1.28101e-07	1.20916e-06	protein_coding	sideroflexin 2	ENSG00000156398	118980
PLLP	-1.30219	3.4967	1.28553e-07	1.2127e-06	protein_coding	plasmolipin	ENSG00000102934	51090
AHCY	-0.679909	9.02741	1.29175e-07	1.21783e-06	protein_coding	adenosylhomocysteinase	ENSG00000101444	191
CCDC117	-1.02193	4.1406	1.29321e-07	1.21848e-06	protein_coding	coiled-coil domain containing 117	ENSG00000159873	150275
CHAC2	1.26991	3.73143	1.29422e-07	1.21871e-06	protein_coding	ChaC glutathione specific gamma-glutamylcyclotransferase 2	ENSG00000143942	494143
PPP2R2D	-0.814141	5.15303	1.29786e-07	1.2214e-06	protein_coding	protein phosphatase 2 regulatory subunit Bdelta	ENSG00000175470	55844
DHRS3	0.632858	6.81733	1.30009e-07	1.22276e-06	protein_coding	dehydrogenase/reductase 3	ENSG00000162496	9249
TRIQK	1.23702	3.73216	1.31246e-07	1.23367e-06	protein_coding	triple QxxK/R motif containing	ENSG00000205133	286144
SERTAD1	-0.886961	4.63182	1.31361e-07	1.23401e-06	protein_coding	SERTA domain containing 1	ENSG00000197019	29950
NOP53	-0.662818	6.44575	1.32804e-07	1.24682e-06	protein_coding	NOP53 ribosome biogenesis factor	ENSG00000105373	29997
ENOX2	0.998521	4.18739	1.33122e-07	1.24906e-06	protein_coding	ecto-NOX disulfide-thiol exchanger 2	ENSG00000165675	10495
SERPINF1	-2.23601	2.25037	1.33407e-07	1.25099e-06	protein_coding	serpin family F member 1	ENSG00000132386	5176
YPEL2	-1.80814	2.59541	1.33626e-07	1.25122e-06	protein_coding	yippee like 2	ENSG00000175155	388403
SLC25A1	0.68532	6.21425	1.33647e-07	1.25122e-06	protein_coding	solute carrier family 25 member 1	ENSG00000100075	6576
OBSL1	1.76961	2.85944	1.33722e-07	1.25122e-06	protein_coding	obscurin like cytoskeletal adaptor 1	ENSG00000124006	23363
LIPA	-0.602305	7.5733	1.3375e-07	1.25122e-06	protein_coding	lipase A, lysosomal acid type	ENSG00000107798	3988
UBXN8	0.816768	5.11864	1.34324e-07	1.25584e-06	protein_coding	UBX domain protein 8	ENSG00000104691	7993
RNF135	-0.841649	4.86762	1.34913e-07	1.2606e-06	protein_coding	ring finger protein 135	ENSG00000181481	84282
SOX15	1.16321	3.97305	1.35229e-07	1.26281e-06	protein_coding	SRY-box transcription factor 15	ENSG00000129194	6665
HMGB1P5	1.11513	5.18192	1.35573e-07	1.26507e-06	transcribed_processed_pseudogene	high mobility group box 1 pseudogene 5	ENSG00000132967
LY6K	0.725355	5.8718	1.35632e-07	1.26507e-06	protein_coding	lymphocyte antigen 6 family member K	ENSG00000160886	54742
DNAJC9	0.722536	5.96583	1.36346e-07	1.27097e-06	protein_coding	DnaJ heat shock protein family (Hsp40) member C9	ENSG00000213551	23234
DUSP1	0.628281	7.23226	1.37104e-07	1.27728e-06	protein_coding	dual specificity phosphatase 1	ENSG00000120129	1843
CALM3	-0.607534	7.25495	1.37256e-07	1.27795e-06	protein_coding	calmodulin 3	ENSG00000160014	808
CLSPN	0.995601	4.2644	1.37432e-07	1.27882e-06	protein_coding	claspin	ENSG00000092853	63967
NSUN5P1	-0.84229	4.84301	1.3881e-07	1.29088e-06	transcribed_unprocessed_pseudogene	NSUN5 pseudogene 1	ENSG00000223705	155400
CUL7	-1.03813	4.25421	1.39293e-07	1.29461e-06	protein_coding	cullin 7	ENSG00000044090	9820
FAM8A1	0.906346	4.58994	1.39752e-07	1.29791e-06	protein_coding	family with sequence similarity 8 member A1	ENSG00000137414	51439
DDX17	-0.62681	8.68674	1.39813e-07	1.29791e-06	protein_coding	DEAD-box helicase 17	ENSG00000100201	10521
TAF4B	-0.879245	4.82187	1.40205e-07	1.30078e-06	protein_coding	TATA-box binding protein associated factor 4b	ENSG00000141384	6875
FOXRED1	1.00676	4.23795	1.40502e-07	1.30228e-06	protein_coding	FAD dependent oxidoreductase domain containing 1	ENSG00000110074	55572
OTUD3	-1.03015	4.02877	1.40532e-07	1.30228e-06	protein_coding	OTU deubiquitinase 3	ENSG00000169914	23252
ATG7	0.977119	5.1243	1.40662e-07	1.30272e-06	protein_coding	autophagy related 7	ENSG00000197548	10533
CDK5R1	-1.99019	2.49522	1.41177e-07	1.30672e-06	protein_coding	cyclin dependent kinase 5 regulatory subunit 1	ENSG00000176749	8851
COQ5	0.867534	4.72626	1.42486e-07	1.31806e-06	protein_coding	coenzyme Q5, methyltransferase	ENSG00000110871	84274
BLVRB	0.830983	5.14307	1.43099e-07	1.32289e-06	protein_coding	biliverdin reductase B	ENSG00000090013	645
TOB2	-1.10192	3.95739	1.43177e-07	1.32289e-06	protein_coding	transducer of ERBB2, 2	ENSG00000183864	10766
KPNA1	-0.651718	6.95662	1.43816e-07	1.32802e-06	protein_coding	karyopherin subunit alpha 1	ENSG00000114030	3836
SMIM15	0.757979	5.62333	1.44205e-07	1.33083e-06	protein_coding	small integral membrane protein 15	ENSG00000188725	643155
ENAH	0.598561	7.80666	1.4546e-07	1.34163e-06	protein_coding	ENAH actin regulator	ENSG00000154380	55740
TBCB	0.801013	5.2361	1.46901e-07	1.35412e-06	protein_coding	tubulin folding cofactor B	ENSG00000105254	1155
UBL3	-0.802606	5.12484	1.47417e-07	1.35808e-06	protein_coding	ubiquitin like 3	ENSG00000122042	5412
COPZ1	0.606251	7.18462	1.4804e-07	1.36303e-06	protein_coding	COPI coat complex subunit zeta 1	ENSG00000111481	22818
GATAD2A	-0.835389	5.14726	1.48612e-07	1.36749e-06	protein_coding	GATA zinc finger domain containing 2A	ENSG00000167491	54815
CD99L2	0.96396	4.28939	1.49058e-07	1.37079e-06	protein_coding	CD99 molecule like 2	ENSG00000102181	83692
PGK1	0.660135	9.35887	1.49165e-07	1.37098e-06	protein_coding	phosphoglycerate kinase 1	ENSG00000102144	5230
CDCA4	1.15639	4.7387	1.49655e-07	1.37468e-06	protein_coding	cell division cycle associated 4	ENSG00000170779	55038
FKBP3	0.800901	5.48974	1.51812e-07	1.39368e-06	protein_coding	FKBP prolyl isomerase 3	ENSG00000100442	2287
UBE4B	-0.781878	5.28835	1.52236e-07	1.39646e-06	protein_coding	ubiquitination factor E4B	ENSG00000130939	10277
JARID2	-0.796797	5.58995	1.52293e-07	1.39646e-06	protein_coding	jumonji and AT-rich interaction domain containing 2	ENSG00000008083	3720
EFNB2	-0.710675	5.883	1.52883e-07	1.40106e-06	protein_coding	ephrin B2	ENSG00000125266	1948
TTC13	-0.682156	6.14231	1.53218e-07	1.40331e-06	protein_coding	tetratricopeptide repeat domain 13	ENSG00000143643	79573
RTN4IP1	1.19588	3.65366	1.53447e-07	1.40459e-06	protein_coding	reticulon 4 interacting protein 1	ENSG00000130347	84816
DDIAS	1.28286	3.50019	1.54e-07	1.40862e-06	protein_coding	DNA damage induced apoptosis suppressor	ENSG00000165490	220042
SUPT16H	0.600049	7.71607	1.54067e-07	1.40862e-06	protein_coding	SPT16 homolog, facilitates chromatin remodeling subunit	ENSG00000092201	11198
WARS2-AS1	1.26026	3.5498	1.55477e-07	1.42069e-06	lncRNA	WARS2 antisense RNA 1	ENSG00000231365	101929147
SYMPK	0.926334	4.64659	1.56809e-07	1.43178e-06	protein_coding	symplekin	ENSG00000125755	8189
AGRN	-0.740442	6.0389	1.56872e-07	1.43178e-06	protein_coding	agrin	ENSG00000188157	375790
RFC2	0.894231	4.98691	1.56981e-07	1.43194e-06	protein_coding	replication factor C subunit 2	ENSG00000049541	5982
SMC1A	0.681143	6.47563	1.57288e-07	1.43391e-06	protein_coding	structural maintenance of chromosomes 1A	ENSG00000072501	8243
CHCHD1	0.786217	5.36811	1.58003e-07	1.4396e-06	protein_coding	coiled-coil-helix-coiled-coil-helix domain containing 1	ENSG00000172586	118487
CANT1	-0.838421	4.89118	1.58682e-07	1.44494e-06	protein_coding	calcium activated nucleotidase 1	ENSG00000171302	124583
VPS13B	-0.759495	5.77229	1.58833e-07	1.44548e-06	protein_coding	vacuolar protein sorting 13 homolog B	ENSG00000132549	157680
RNF128	-1.58827	2.8826	1.59119e-07	1.44701e-06	protein_coding	ring finger protein 128	ENSG00000133135	79589
PPM1F	-0.760862	5.51988	1.59185e-07	1.44701e-06	protein_coding	protein phosphatase, Mg2+/Mn2+ dependent 1F	ENSG00000100034	9647
CALD1	-0.622001	7.72797	1.59361e-07	1.44778e-06	protein_coding	caldesmon 1	ENSG00000122786	800
STC1	-1.66985	2.74904	1.60124e-07	1.45387e-06	protein_coding	stanniocalcin 1	ENSG00000159167	6781
AGBL5	-0.882949	4.72203	1.61122e-07	1.46209e-06	protein_coding	ATP/GTP binding protein like 5	ENSG00000084693	60509
RGL1	-1.37278	3.24164	1.62448e-07	1.47326e-06	protein_coding	ral guanine nucleotide dissociation stimulator like 1	ENSG00000143344	23179
PGBD5	-3.45544	1.38232	1.62893e-07	1.47634e-06	protein_coding	piggyBac transposable element derived 5	ENSG00000177614	79605
CHML	0.647468	6.48581	1.62974e-07	1.47634e-06	protein_coding	CHM like Rab escort protein	ENSG00000203668	1122
CHML	0.647468	6.48581	1.62974e-07	1.47634e-06	protein_coding	CHM like Rab escort protein	ENSG00000203668	23596
PCNX2	-0.789452	5.16553	1.63456e-07	1.47985e-06	protein_coding	pecanex 2	ENSG00000135749	80003
GABRP	1.66629	2.80566	1.63646e-07	1.48072e-06	protein_coding	gamma-aminobutyric acid type A receptor subunit pi	ENSG00000094755	2568
POC1A	1.59566	3.04	1.64592e-07	1.48843e-06	protein_coding	POC1 centriolar protein A	ENSG00000164087	25886
PTBP3	0.63664	6.43509	1.66747e-07	1.50704e-06	protein_coding	polypyrimidine tract binding protein 3	ENSG00000119314	9991
STING1	1.10876	4.0546	1.67357e-07	1.51169e-06	protein_coding	stimulator of interferon response cGAMP interactor 1	ENSG00000184584	340061
SNX17	0.625357	6.58527	1.67776e-07	1.5146e-06	protein_coding	sorting nexin 17	ENSG00000115234	9784
MBOAT1	1.71751	2.74322	1.68063e-07	1.51633e-06	protein_coding	membrane bound O-acyltransferase domain containing 1	ENSG00000172197	154141
EMC1	-0.66195	6.54963	1.68368e-07	1.5182e-06	protein_coding	ER membrane protein complex subunit 1	ENSG00000127463	23065
ZNF532	0.993049	4.14204	1.69623e-07	1.52816e-06	protein_coding	zinc finger protein 532	ENSG00000074657	55205
LARP4	0.677053	6.07098	1.69666e-07	1.52816e-06	protein_coding	La ribonucleoprotein 4	ENSG00000161813	113251
LINC00511	-0.804564	5.03916	1.7118e-07	1.54092e-06	lncRNA	long intergenic non-protein coding RNA 511	ENSG00000227036	400619
LINC00511	-0.804564	5.03916	1.7118e-07	1.54092e-06	lncRNA	long intergenic non-protein coding RNA 511	ENSG00000227036	100499467
ATP5IF1	0.633505	6.45081	1.74182e-07	1.56677e-06	protein_coding	ATP synthase inhibitory factor subunit 1	ENSG00000130770	93974
GINS2	0.986116	4.44471	1.74321e-07	1.56677e-06	protein_coding	GINS complex subunit 2	ENSG00000131153	51659
CSRP2	1.06559	4.25696	1.74351e-07	1.56677e-06	protein_coding	cysteine and glycine rich protein 2	ENSG00000175183	1466
TNFSF10	-1.94693	2.55525	1.75049e-07	1.57215e-06	protein_coding	TNF superfamily member 10	ENSG00000121858	8743
INPPL1	-0.762312	5.45769	1.7559e-07	1.5755e-06	protein_coding	inositol polyphosphate phosphatase like 1	ENSG00000165458	3636
MRPL30	-0.610947	6.71916	1.75623e-07	1.5755e-06	protein_coding	mitochondrial ribosomal protein L30	ENSG00000185414	51263
DPH5	0.774147	5.29482	1.76279e-07	1.58048e-06	protein_coding	diphthamide biosynthesis 5	ENSG00000117543	51611
DLK2	0.924191	4.54635	1.76715e-07	1.58349e-06	protein_coding	delta like non-canonical Notch ligand 2	ENSG00000171462	65989
EIF2AK2	0.791774	5.40711	1.77622e-07	1.59072e-06	protein_coding	eukaryotic translation initiation factor 2 alpha kinase 2	ENSG00000055332	5610
HGSNAT	-0.968302	4.82822	1.77859e-07	1.59193e-06	protein_coding	heparan-alpha-glucosaminide N-acetyltransferase	ENSG00000165102	138050
AP3S2	0.914116	4.4962	1.78469e-07	1.59648e-06	protein_coding	adaptor related protein complex 3 subunit sigma 2	ENSG00000157823	10239
COL2A1	-2.43457	1.96538	1.78717e-07	1.59779e-06	protein_coding	collagen type II alpha 1 chain	ENSG00000139219	1280
PARN	0.751971	5.49922	1.79625e-07	1.605e-06	protein_coding	poly(A)-specific ribonuclease	ENSG00000140694	5073
GID8	-0.671758	6.04857	1.79797e-07	1.60562e-06	protein_coding	GID complex subunit 8 homolog	ENSG00000101193	54994
PARD6G	-1.15636	3.68788	1.80139e-07	1.60777e-06	protein_coding	par-6 family cell polarity regulator gamma	ENSG00000178184	84552
TMEM131L	-0.885357	4.70129	1.80345e-07	1.60869e-06	protein_coding	transmembrane 131 like	ENSG00000121210	23240
NBL1	-0.636275	6.79949	1.81671e-07	1.61934e-06	protein_coding	NBL1, DAN family BMP antagonist	ENSG00000158747	4681
NBL1	-0.636275	6.79949	1.81671e-07	1.61934e-06	protein_coding	NBL1, DAN family BMP antagonist	ENSG00000158747	100532736
ATG14	-0.883066	4.51193	1.81745e-07	1.61934e-06	protein_coding	autophagy related 14	ENSG00000126775	22863
IARS2	0.703891	8.74834	1.82362e-07	1.62392e-06	protein_coding	isoleucyl-tRNA synthetase 2, mitochondrial	ENSG00000067704	55699
SH3RF3	1.52372	3.05859	1.83942e-07	1.63706e-06	protein_coding	SH3 domain containing ring finger 3	ENSG00000172985	344558
ADPGK	-0.683987	6.03162	1.84192e-07	1.6383e-06	protein_coding	ADP dependent glucokinase	ENSG00000159322	83440
SCAP	-0.76265	5.93444	1.84339e-07	1.6383e-06	protein_coding	SREBF chaperone	ENSG00000114650	22937
CLCN7	-1.10998	3.91516	1.84393e-07	1.6383e-06	protein_coding	chloride voltage-gated channel 7	ENSG00000103249	1186
PLEKHM1	-1.20961	3.59958	1.85117e-07	1.64366e-06	protein_coding	pleckstrin homology and RUN domain containing M1	ENSG00000225190	9842
PTGR1	0.818525	4.91042	1.85205e-07	1.64366e-06	protein_coding	prostaglandin reductase 1	ENSG00000106853	22949
SLC25A44	-0.8113	4.9693	1.85795e-07	1.64796e-06	protein_coding	solute carrier family 25 member 44	ENSG00000160785	9673
STK35	-0.846963	4.66648	1.8806e-07	1.66711e-06	protein_coding	serine/threonine kinase 35	ENSG00000125834	140901
IVL	0.917406	4.77711	1.88692e-07	1.67087e-06	protein_coding	involucrin	ENSG00000163207	3713
MID1IP1	0.764967	5.65024	1.88747e-07	1.67087e-06	protein_coding	MID1 interacting protein 1	ENSG00000165175	58526
CDC25A	0.940486	4.68072	1.88802e-07	1.67087e-06	protein_coding	cell division cycle 25A	ENSG00000164045	993
MCMBP	0.60204	6.80882	1.89865e-07	1.67933e-06	protein_coding	minichromosome maintenance complex binding protein	ENSG00000197771	79892
PRPF40B	0.923565	4.48416	1.90553e-07	1.68447e-06	protein_coding	pre-mRNA processing factor 40 homolog B	ENSG00000110844	25766
HNRNPDL	0.599221	7.77962	1.91741e-07	1.69402e-06	protein_coding	heterogeneous nuclear ribonucleoprotein D like	ENSG00000152795	9987
PAICS	0.604855	8.21703	1.95181e-07	1.72344e-06	protein_coding	phosphoribosylaminoimidazole carboxylase and phosphoribosylaminoimidazolesuccinocarboxamide synthase	ENSG00000128050	10606
HSPE1	0.69362	7.43281	1.96402e-07	1.73325e-06	protein_coding	heat shock protein family E (Hsp10) member 1	ENSG00000115541	3336
TP53BP2	-0.730017	5.58302	1.96787e-07	1.73567e-06	protein_coding	tumor protein p53 binding protein 2	ENSG00000143514	7159
ACP3	-1.86269	2.47913	1.97297e-07	1.73853e-06	protein_coding	acid phosphatase 3	ENSG00000014257	55
FAM241A	1.03965	3.96206	1.97332e-07	1.73853e-06	protein_coding	family with sequence similarity 241 member A	ENSG00000174749	132720
RBM39	0.602376	8.26474	1.97791e-07	1.74064e-06	protein_coding	RNA binding motif protein 39	ENSG00000131051	9584
DENND2C	-0.933791	4.28239	1.97793e-07	1.74064e-06	protein_coding	DENN domain containing 2C	ENSG00000175984	163259
UROD	0.70321	5.86583	1.98079e-07	1.74218e-06	protein_coding	uroporphyrinogen decarboxylase	ENSG00000126088	7389
GJB5	-0.685749	6.10363	1.99122e-07	1.75038e-06	protein_coding	gap junction protein beta 5	ENSG00000189280	2709
GAS5	0.638838	9.36782	1.99697e-07	1.75446e-06	lncRNA	growth arrest specific 5	ENSG00000234741	60674
ZNF189	1.34747	3.41266	2.00332e-07	1.75905e-06	protein_coding	zinc finger protein 189	ENSG00000136870	7743
CUEDC2	0.797418	5.05222	2.00693e-07	1.76124e-06	protein_coding	CUE domain containing 2	ENSG00000107874	79004
PEX13	0.757955	5.41597	2.02326e-07	1.77458e-06	protein_coding	peroxisomal biogenesis factor 13	ENSG00000162928	5194
TMEM159	-0.802177	4.97189	2.03269e-07	1.78186e-06	protein_coding	transmembrane protein 159	ENSG00000011638	57146
G2E3	0.773085	5.27976	2.03734e-07	1.78494e-06	protein_coding	G2/M-phase specific E3 ubiquitin protein ligase	ENSG00000092140	55632
TMC6	-1.30662	3.4708	2.04043e-07	1.78666e-06	protein_coding	transmembrane channel like 6	ENSG00000141524	11322
CCT4	0.602406	8.5656	2.04992e-07	1.79221e-06	protein_coding	chaperonin containing TCP1 subunit 4	ENSG00000115484	10575
CCDC125	1.15772	4.06649	2.05018e-07	1.79221e-06	protein_coding	coiled-coil domain containing 125	ENSG00000183323	202243
FNDC3A	0.626016	6.4225	2.05019e-07	1.79221e-06	protein_coding	fibronectin type III domain containing 3A	ENSG00000102531	22862
TSC22D2	-1.20158	3.69706	2.05291e-07	1.79359e-06	protein_coding	TSC22 domain family member 2	ENSG00000196428	9819
KCTD1	-0.855096	5.53797	2.05574e-07	1.79506e-06	protein_coding	potassium channel tetramerization domain containing 1	ENSG00000134504	284252
LIPG	-0.625536	6.42676	2.06368e-07	1.801e-06	protein_coding	lipase G, endothelial type	ENSG00000101670	9388
NECAP1	-0.709193	5.9128	2.0778e-07	1.81231e-06	protein_coding	NECAP endocytosis associated 1	ENSG00000089818	25977
TRIM16L	-0.885121	4.80543	2.08571e-07	1.81821e-06	transcribed_unprocessed_pseudogene	tripartite motif containing 16 like	ENSG00000108448	147166
WDTC1	-0.990418	4.15147	2.08786e-07	1.81907e-06	protein_coding	WD and tetratricopeptide repeats 1	ENSG00000142784	23038
FKBP9	-0.680832	5.95042	2.09441e-07	1.82378e-06	protein_coding	FKBP prolyl isomerase 9	ENSG00000122642	11328
HTRA2	0.883182	4.63514	2.09661e-07	1.82468e-06	protein_coding	HtrA serine peptidase 2	ENSG00000115317	27429
TP63	-0.606434	6.6512	2.0983e-07	1.82514e-06	protein_coding	tumor protein p63	ENSG00000073282	8626
PEMT	2.42957	2.0934	2.10058e-07	1.82611e-06	protein_coding	phosphatidylethanolamine N-methyltransferase	ENSG00000133027	10400
RGS10	-0.857857	4.93613	2.10206e-07	1.82639e-06	protein_coding	regulator of G protein signaling 10	ENSG00000148908	6001
CA12	-0.642739	6.86124	2.11177e-07	1.83381e-06	protein_coding	carbonic anhydrase 12	ENSG00000074410	771
SLC46A1	-0.808975	5.08523	2.11623e-07	1.83667e-06	protein_coding	solute carrier family 46 member 1	ENSG00000076351	113235
IGFBP2	-1.3583	3.3524	2.12809e-07	1.84594e-06	protein_coding	insulin like growth factor binding protein 2	ENSG00000115457	3485
CDH4	3.29722	1.48301	2.14644e-07	1.86084e-06	protein_coding	cadherin 4	ENSG00000179242	1002
TAB2	-0.726494	5.56572	2.15601e-07	1.86811e-06	protein_coding	TGF-beta activated kinase 1 (MAP3K7) binding protein 2	ENSG00000055208	23118
GRB2	-0.63755	6.28054	2.15908e-07	1.86974e-06	protein_coding	growth factor receptor bound protein 2	ENSG00000177885	2885
SSBP2	-0.795927	5.13285	2.1625e-07	1.87077e-06	protein_coding	single stranded DNA binding protein 2	ENSG00000145687	23635
SLC31A1	0.717026	5.75297	2.16265e-07	1.87077e-06	protein_coding	solute carrier family 31 member 1	ENSG00000136868	1317
AVPI1	0.601406	7.35482	2.16649e-07	1.87169e-06	protein_coding	arginine vasopressin induced 1	ENSG00000119986	60370
RPAP2	0.814311	4.87694	2.1671e-07	1.87169e-06	protein_coding	RNA polymerase II associated protein 2	ENSG00000122484	79871
SH2D4A	0.947394	4.25275	2.16728e-07	1.87169e-06	protein_coding	SH2 domain containing 4A	ENSG00000104611	63898
RUBCN	-1.2505	3.51045	2.17023e-07	1.87321e-06	protein_coding	rubicon autophagy regulator	ENSG00000145016	9711
PSMG1	0.740443	5.7798	2.18464e-07	1.88461e-06	protein_coding	proteasome assembly chaperone 1	ENSG00000183527	8624
CSRNP1	-0.991283	4.21438	2.18747e-07	1.88602e-06	protein_coding	cysteine and serine rich nuclear protein 1	ENSG00000144655	64651
DHRS9	-1.39291	3.12381	2.2026e-07	1.89803e-06	protein_coding	dehydrogenase/reductase 9	ENSG00000073737	10170
PRCP	-0.748899	5.34033	2.20433e-07	1.89847e-06	protein_coding	prolylcarboxypeptidase	ENSG00000137509	5547
HSPA1A	0.969087	4.85653	2.23024e-07	1.91974e-06	protein_coding	heat shock protein family A (Hsp70) member 1A	ENSG00000204389	3303
FAM167A	1.43928	3.21619	2.23649e-07	1.92406e-06	protein_coding	family with sequence similarity 167 member A	ENSG00000154319	83648
OCLN	1.32789	3.40096	2.24904e-07	1.9338e-06	protein_coding	occludin	ENSG00000197822	100506658
PLK2	-0.602051	7.03076	2.26489e-07	1.94637e-06	protein_coding	polo like kinase 2	ENSG00000145632	10769
NAGA	1.30578	3.44861	2.27075e-07	1.95034e-06	protein_coding	alpha-N-acetylgalactosaminidase	ENSG00000198951	4668
CACYBP	0.66658	7.99855	2.27754e-07	1.95417e-06	protein_coding	calcyclin binding protein	ENSG00000116161	27101
NEU3	-0.839505	4.85954	2.27863e-07	1.95417e-06	protein_coding	neuraminidase 3	ENSG00000162139	10825
DCK	1.00622	4.10592	2.27893e-07	1.95417e-06	protein_coding	deoxycytidine kinase	ENSG00000156136	1633
	-1.42223	3.08865	2.29321e-07	1.96534e-06	lncRNA	novel transcript	ENSG00000251136	101929709
FAM120AOS	0.984485	4.17196	2.30626e-07	1.97488e-06	protein_coding	family with sequence similarity 120A opposite strand	ENSG00000188938	158293
MANEA	1.11382	4.11383	2.30825e-07	1.97488e-06	protein_coding	mannosidase endo-alpha	ENSG00000172469	79694
SYBU	-0.869754	4.53695	2.30859e-07	1.97488e-06	protein_coding	syntabulin	ENSG00000147642	55638
SNHG32	0.631011	6.32968	2.30937e-07	1.97488e-06	lncRNA	small nucleolar RNA host gene 32	ENSG00000204387	50854
TMEM117	-1.08968	3.98715	2.31872e-07	1.98134e-06	protein_coding	transmembrane protein 117	ENSG00000139173	84216
FTL	-0.638267	6.53463	2.31944e-07	1.98134e-06	protein_coding	ferritin light chain	ENSG00000087086	2512
RARS2	0.824762	5.01593	2.33281e-07	1.99168e-06	protein_coding	arginyl-tRNA synthetase 2, mitochondrial	ENSG00000146282	57038
MAP3K5	-0.765014	5.84238	2.33923e-07	1.9954e-06	protein_coding	mitogen-activated protein kinase kinase kinase 5	ENSG00000197442	4217
SSR2	-0.597631	8.38394	2.34094e-07	1.9954e-06	protein_coding	signal sequence receptor subunit 2	ENSG00000163479	6746
KRCC1	-0.852796	4.53758	2.34096e-07	1.9954e-06	protein_coding	lysine rich coiled-coil 1	ENSG00000172086	51315
RCAN3	-1.15274	4.24789	2.34262e-07	1.99573e-06	protein_coding	RCAN family member 3	ENSG00000117602	11123
DCTD	-0.639316	6.32833	2.37362e-07	2.02105e-06	protein_coding	dCMP deaminase	ENSG00000129187	1635
TRPS1	-0.644393	6.15216	2.3784e-07	2.02362e-06	protein_coding	transcriptional repressor GATA binding 1	ENSG00000104447	7227
ARID3A	-2.08615	2.35145	2.37922e-07	2.02362e-06	protein_coding	AT-rich interaction domain 3A	ENSG00000116017	1820
PLOD1	-0.674466	6.03683	2.39346e-07	2.03463e-06	protein_coding	procollagen-lysine,2-oxoglutarate 5-dioxygenase 1	ENSG00000083444	5351
	1.85488	2.5309	2.41776e-07	2.05418e-06	lncRNA	novel transcript, SNORD host	ENSG00000261069
PPM1L	-2.48828	2.03106	2.4289e-07	2.06253e-06	protein_coding	protein phosphatase, Mg2+/Mn2+ dependent 1L	ENSG00000163590	151742
GPATCH2L	-0.738347	5.47322	2.44851e-07	2.07806e-06	protein_coding	G-patch domain containing 2 like	ENSG00000089916	55668
NOMO3	-0.884417	4.82147	2.45184e-07	2.07976e-06	protein_coding	NODAL modulator 3	ENSG00000103226	408050
NCL	0.621376	9.21735	2.45647e-07	2.08257e-06	protein_coding	nucleolin	ENSG00000115053	4691
CWF19L1	0.796519	4.92794	2.45847e-07	2.08315e-06	protein_coding	CWF19 like cell cycle control factor 1	ENSG00000095485	55280
MND1	1.60744	3.67484	2.46676e-07	2.08849e-06	protein_coding	meiotic nuclear divisions 1	ENSG00000121211	84057
ZSCAN25	-0.836324	4.60326	2.46743e-07	2.08849e-06	protein_coding	zinc finger and SCAN domain containing 25	ENSG00000197037	221785
PPM1D	-0.862248	4.46029	2.48978e-07	2.10627e-06	protein_coding	protein phosphatase, Mg2+/Mn2+ dependent 1D	ENSG00000170836	8493
DRAM2	0.840401	5.39653	2.49353e-07	2.10832e-06	protein_coding	DNA damage regulated autophagy modulator 2	ENSG00000156171	128338
APMAP	-0.629661	6.5567	2.50602e-07	2.11774e-06	protein_coding	adipocyte plasma membrane associated protein	ENSG00000101474	57136
HNRNPM	0.599456	6.65473	2.51286e-07	2.12238e-06	protein_coding	heterogeneous nuclear ribonucleoprotein M	ENSG00000099783	4670
CCNE2	1.19152	3.64315	2.5201e-07	2.12735e-06	protein_coding	cyclin E2	ENSG00000175305	9134
PLIN4	-1.73829	2.72276	2.55208e-07	2.15319e-06	protein_coding	perilipin 4	ENSG00000167676	729359
SEMA6D	-4.68825	0.702043	2.55697e-07	2.15616e-06	protein_coding	semaphorin 6D	ENSG00000137872	80031
ANKRD22	-0.785848	4.95838	2.58349e-07	2.17736e-06	protein_coding	ankyrin repeat domain 22	ENSG00000152766	118932
COTL1	0.593788	6.77283	2.59187e-07	2.18325e-06	protein_coding	coactosin like F-actin binding protein 1	ENSG00000103187	23406
ANKS1B	-2.69102	1.63272	2.59907e-07	2.18814e-06	protein_coding	ankyrin repeat and sterile alpha motif domain containing 1B	ENSG00000185046	56899
CAVIN2	0.615135	7.26657	2.60078e-07	2.18841e-06	protein_coding	caveolae associated protein 2	ENSG00000168497	8436
HINT2	1.05989	3.85914	2.60781e-07	2.19269e-06	protein_coding	histidine triad nucleotide binding protein 2	ENSG00000137133	84681
ARHGAP10	-0.750691	5.43497	2.60865e-07	2.19269e-06	protein_coding	Rho GTPase activating protein 10	ENSG00000071205	79658
AMMECR1L	-0.74774	5.26031	2.61286e-07	2.19505e-06	protein_coding	AMMECR1 like	ENSG00000144233	83607
TFAM	0.625342	6.32679	2.61592e-07	2.19645e-06	protein_coding	transcription factor A, mitochondrial	ENSG00000108064	7019
HDAC6	1.00383	4.00843	2.62776e-07	2.2049e-06	protein_coding	histone deacetylase 6	ENSG00000094631	10013
CDCA5	0.874501	4.56828	2.62879e-07	2.2049e-06	protein_coding	cell division cycle associated 5	ENSG00000146670	113130
RABEPK	0.812777	4.82575	2.63227e-07	2.20665e-06	protein_coding	Rab9 effector protein with kelch motifs	ENSG00000136933	10244
ZNF211	-1.22001	3.45069	2.65939e-07	2.22819e-06	protein_coding	zinc finger protein 211	ENSG00000121417	10520
CHRNB2	-4.1893	0.881947	2.66747e-07	2.23378e-06	protein_coding	cholinergic receptor nicotinic beta 2 subunit	ENSG00000160716	1141
COA7	-0.695811	5.82721	2.6805e-07	2.24349e-06	protein_coding	cytochrome c oxidase assembly factor 7	ENSG00000162377	65260
COX20	-0.713488	5.58057	2.68203e-07	2.24358e-06	protein_coding	cytochrome c oxidase assembly factor COX20	ENSG00000203667	116228
GPKOW	0.890764	4.37145	2.6908e-07	2.24972e-06	protein_coding	G-patch domain and KOW motifs	ENSG00000068394	27238
RAD18	0.770649	5.13039	2.69985e-07	2.25609e-06	protein_coding	RAD18 E3 ubiquitin protein ligase	ENSG00000070950	56852
VOPP1	-0.709647	5.71313	2.70601e-07	2.26004e-06	protein_coding	VOPP1 WW domain binding protein	ENSG00000154978	81552
FNDC3B	-0.640381	6.29179	2.71213e-07	2.26395e-06	protein_coding	fibronectin type III domain containing 3B	ENSG00000075420	64778
ALDH18A1	0.588533	6.79817	2.73132e-07	2.27852e-06	protein_coding	aldehyde dehydrogenase 18 family member A1	ENSG00000059573	5832
ACTR10	0.867413	5.38191	2.73248e-07	2.27852e-06	protein_coding	actin related protein 10	ENSG00000131966	55860
RAB6A	0.603885	6.59183	2.73564e-07	2.2789e-06	protein_coding	RAB6A, member RAS oncogene family	ENSG00000175582	5870
NAA15	0.596166	6.96303	2.73584e-07	2.2789e-06	protein_coding	N-alpha-acetyltransferase 15, NatA auxiliary subunit	ENSG00000164134	80155
ZHX1	-0.59457	7.19052	2.74094e-07	2.28194e-06	protein_coding	zinc fingers and homeoboxes 1	ENSG00000165156	11244
PLEKHM2	-0.807296	5.14158	2.75116e-07	2.28895e-06	protein_coding	pleckstrin homology and RUN domain containing M2	ENSG00000116786	23207
GLTP	-0.709477	5.5885	2.75226e-07	2.28895e-06	protein_coding	glycolipid transfer protein	ENSG00000139433	51228
LRAT	-1.12034	3.64663	2.76544e-07	2.29869e-06	protein_coding	lecithin retinol acyltransferase	ENSG00000121207	9227
ALG11	-0.731253	5.49757	2.76869e-07	2.30017e-06	protein_coding	ALG11 alpha-1,2-mannosyltransferase	ENSG00000253710	440138
HPF1	1.09215	3.75775	2.77336e-07	2.30284e-06	protein_coding	histone PARylation factor 1	ENSG00000056050	54969
TSPAN31	0.986368	4.03716	2.77921e-07	2.30648e-06	protein_coding	tetraspanin 31	ENSG00000135452	6302
EAF1	-0.787646	4.97137	2.7835e-07	2.30882e-06	protein_coding	ELL associated factor 1	ENSG00000144597	85403
C5orf51	0.959013	4.17381	2.78954e-07	2.31261e-06	protein_coding	chromosome 5 open reading frame 51	ENSG00000205765	285636
HEMK1	0.995833	4.03121	2.79658e-07	2.3163e-06	protein_coding	HemK methyltransferase family member 1	ENSG00000114735	51409
FECH	0.732034	5.42977	2.79693e-07	2.3163e-06	protein_coding	ferrochelatase	ENSG00000066926	2235
OXR1	-0.612238	6.36877	2.79946e-07	2.31717e-06	protein_coding	oxidation resistance 1	ENSG00000164830	55074
PNPO	0.665893	6.00448	2.81565e-07	2.32935e-06	protein_coding	pyridoxamine 5'-phosphate oxidase	ENSG00000108439	55163
BBOX1	-1.04543	3.87821	2.81871e-07	2.32991e-06	protein_coding	gamma-butyrobetaine hydroxylase 1	ENSG00000129151	8424
FBXO5	1.14387	3.89169	2.81929e-07	2.32991e-06	protein_coding	F-box protein 5	ENSG00000112029	26271
TAF1B	0.964363	4.59484	2.82153e-07	2.33054e-06	protein_coding	TATA-box binding protein associated factor, RNA polymerase I subunit B	ENSG00000115750	9014
SPINT2	0.584164	8.24636	2.83623e-07	2.34145e-06	protein_coding	serine peptidase inhibitor, Kunitz type 2	ENSG00000167642	10653
TMEM39A	0.94253	4.19056	2.8412e-07	2.34433e-06	protein_coding	transmembrane protein 39A	ENSG00000176142	55254
RAB4A	-0.613567	6.43526	2.86117e-07	2.35956e-06	protein_coding	RAB4A, member RAS oncogene family	ENSG00000168118	5867
MFAP3	0.692137	5.98884	2.86423e-07	2.36085e-06	protein_coding	microfibril associated protein 3	ENSG00000037749	4238
ZNF841	-1.2614	3.34483	2.86651e-07	2.36149e-06	protein_coding	zinc finger protein 841	ENSG00000197608	284371
SDC1	-0.614682	9.29302	2.87765e-07	2.36943e-06	protein_coding	syndecan 1	ENSG00000115884	6382
EOGT	-0.737059	5.71309	2.88276e-07	2.37173e-06	protein_coding	EGF domain specific O-linked N-acetylglucosamine transferase	ENSG00000163378	285203
LCLAT1	0.958967	4.15118	2.88346e-07	2.37173e-06	protein_coding	lysocardiolipin acyltransferase 1	ENSG00000172954	253558
RBL1	0.887723	4.47665	2.89592e-07	2.38073e-06	protein_coding	RB transcriptional corepressor like 1	ENSG00000080839	5933
MAP3K7CL	-1.50499	2.85402	2.90827e-07	2.38964e-06	protein_coding	MAP3K7 C-terminal like	ENSG00000156265	56911
CASP3	0.734394	5.35579	2.91474e-07	2.39371e-06	protein_coding	caspase 3	ENSG00000164305	836
RTL6	-0.868116	4.55584	2.92445e-07	2.40043e-06	protein_coding	retrotransposon Gag like 6	ENSG00000188636	84247
HACD3	0.662314	5.93982	2.92839e-07	2.40241e-06	protein_coding	3-hydroxyacyl-CoA dehydratase 3	ENSG00000074696	51495
ARHGEF18	-0.776594	5.07683	2.94074e-07	2.41099e-06	protein_coding	Rho/Rac guanine nucleotide exchange factor 18	ENSG00000104880	23370
GDA	1.11536	3.68156	2.94191e-07	2.41099e-06	protein_coding	guanine deaminase	ENSG00000119125	9615
FAT2	-0.630167	6.36215	2.95137e-07	2.41748e-06	protein_coding	FAT atypical cadherin 2	ENSG00000086570	2196
AKR1C3	0.765087	5.15448	2.95575e-07	2.41981e-06	protein_coding	aldo-keto reductase family 1 member C3	ENSG00000196139	8644
TMED4	-0.641335	6.27173	2.96163e-07	2.42337e-06	protein_coding	transmembrane p24 trafficking protein 4	ENSG00000158604	222068
HEG1	-1.70287	2.57575	2.97156e-07	2.43022e-06	protein_coding	heart development protein with EGF like domains 1	ENSG00000173706	57493
SERINC1	0.592944	6.60434	2.97382e-07	2.43081e-06	protein_coding	serine incorporator 1	ENSG00000111897	57515
SPG7	-0.688132	5.90595	2.97953e-07	2.43421e-06	protein_coding	SPG7 matrix AAA peptidase subunit, paraplegin	ENSG00000197912	6687
HNRNPA3	0.708809	5.62592	2.98928e-07	2.44091e-06	protein_coding	heterogeneous nuclear ribonucleoprotein A3	ENSG00000170144	220988
CEP97	0.776506	4.98318	2.99193e-07	2.44181e-06	protein_coding	centrosomal protein 97	ENSG00000182504	79598
IFT172	1.03944	3.92438	2.99625e-07	2.44407e-06	protein_coding	intraflagellar transport 172	ENSG00000138002	26160
DMXL2	-0.726843	5.86048	3.01205e-07	2.45568e-06	protein_coding	Dmx like 2	ENSG00000104093	23312
BBIP1	1.0649	3.88537	3.01617e-07	2.45776e-06	protein_coding	BBSome interacting protein 1	ENSG00000214413	92482
UXS1	-0.798251	4.83603	3.02765e-07	2.46585e-06	protein_coding	UDP-glucuronate decarboxylase 1	ENSG00000115652	80146
CD99	-0.617249	6.30929	3.04605e-07	2.47955e-06	protein_coding	CD99 molecule (Xg blood group)	ENSG00000002586	4267
BRIP1	1.10474	3.81604	3.04937e-07	2.48096e-06	protein_coding	BRCA1 interacting protein C-terminal helicase 1	ENSG00000136492	83990
RAB8B	-0.814162	4.64097	3.05993e-07	2.48827e-06	protein_coding	RAB8B, member RAS oncogene family	ENSG00000166128	51762
PRDX2	0.584329	6.97355	3.06388e-07	2.4902e-06	protein_coding	peroxiredoxin 2	ENSG00000167815	7001
CWC27	0.832331	4.57117	3.06569e-07	2.49038e-06	protein_coding	CWC27 spliceosome associated cyclophilin	ENSG00000153015	10283
PSMA5	0.595004	7.27371	3.06963e-07	2.49229e-06	protein_coding	proteasome 20S subunit alpha 5	ENSG00000143106	5686
SYPL1	0.586491	6.76397	3.08459e-07	2.50314e-06	protein_coding	synaptophysin like 1	ENSG00000008282	6856
KLHL24	0.997692	3.97574	3.11087e-07	2.52318e-06	protein_coding	kelch like family member 24	ENSG00000114796	54800
ZNF266	-0.923987	4.16274	3.12908e-07	2.53664e-06	protein_coding	zinc finger protein 266	ENSG00000174652	10781
KIAA1217	-0.823863	4.57318	3.14422e-07	2.54759e-06	protein_coding	KIAA1217	ENSG00000120549	56243
MDC1	1.63298	2.8103	3.16973e-07	2.56694e-06	protein_coding	mediator of DNA damage checkpoint 1	ENSG00000137337	9656
SNORD3B-2	-0.672425	6.50694	3.21339e-07	2.60051e-06	snoRNA	small nucleolar RNA, C/D box 3B-2	ENSG00000262074
GOLT1B	0.794683	5.03189	3.21448e-07	2.60051e-06	protein_coding	golgi transport 1B	ENSG00000111711	51026
OTUD6B	-0.738973	5.23969	3.21802e-07	2.60203e-06	protein_coding	OTU deubiquitinase 6B	ENSG00000155100	51633
CHCHD4	0.83046	4.97403	3.22184e-07	2.60378e-06	protein_coding	coiled-coil-helix-coiled-coil-helix domain containing 4	ENSG00000163528	131474
NOL11	0.593947	6.52747	3.2376e-07	2.61517e-06	protein_coding	nucleolar protein 11	ENSG00000130935	25926
JAGN1	-0.711148	5.59682	3.24797e-07	2.62221e-06	protein_coding	jagunal homolog 1	ENSG00000171135	84522
SOX9	-1.83116	2.4807	3.24965e-07	2.62222e-06	protein_coding	SRY-box transcription factor 9	ENSG00000125398	6662
RMDN3	-0.765624	4.97469	3.25313e-07	2.62368e-06	protein_coding	regulator of microtubule dynamics 3	ENSG00000137824	55177
RAB3GAP1	0.578101	7.1464	3.26178e-07	2.62931e-06	protein_coding	RAB3 GTPase activating protein catalytic subunit 1	ENSG00000115839	22930
VPS52	0.799478	4.77527	3.29242e-07	2.65265e-06	protein_coding	VPS52 subunit of GARP complex	ENSG00000223501	6293
RTN4RL1	-1.31523	3.62544	3.29471e-07	2.65313e-06	protein_coding	reticulon 4 receptor like 1	ENSG00000185924	146760
EME2	-1.02594	4.25569	3.32221e-07	2.67353e-06	protein_coding	essential meiotic structure-specific endonuclease subunit 2	ENSG00000197774	197342
RHOBTB2	-0.659983	5.91245	3.32343e-07	2.67353e-06	protein_coding	Rho related BTB domain containing 2	ENSG00000008853	23221
SEH1L	0.652358	5.94647	3.38875e-07	2.72468e-06	protein_coding	SEH1 like nucleoporin	ENSG00000085415	81929
ZDHHC6	0.755959	5.33169	3.41022e-07	2.73997e-06	protein_coding	zinc finger DHHC-type palmitoyltransferase 6	ENSG00000023041	64429
RIT1	-0.817135	5.52217	3.41125e-07	2.73997e-06	protein_coding	Ras like without CAAX 1	ENSG00000143622	6016
PPIL2	-0.826075	4.58105	3.44763e-07	2.76777e-06	protein_coding	peptidylprolyl isomerase like 2	ENSG00000100023	23759
ELL2	-0.566824	7.20546	3.45211e-07	2.76997e-06	protein_coding	elongation factor for RNA polymerase II 2	ENSG00000118985	22936
DISP2	-3.48951	1.27435	3.46104e-07	2.77571e-06	protein_coding	dispatched RND transporter family member 2	ENSG00000140323	85455
PYCR3	1.28746	3.404	3.47726e-07	2.7873e-06	protein_coding	pyrroline-5-carboxylate reductase 3	ENSG00000104524	65263
PRR34-AS1	1.26322	3.55175	3.53312e-07	2.83063e-06	lncRNA	PRR34 antisense RNA 1	ENSG00000241990
PIK3R3	-0.608825	6.25315	3.55894e-07	2.84987e-06	protein_coding	phosphoinositide-3-kinase regulatory subunit 3	ENSG00000117461	8503
SUDS3	-0.60577	6.27922	3.60803e-07	2.88771e-06	protein_coding	SDS3 homolog, SIN3A corepressor complex component	ENSG00000111707	64426
SUSD6	-0.879838	4.30458	3.6221e-07	2.8975e-06	protein_coding	sushi domain containing 6	ENSG00000100647	9766
TADA3	-0.731255	5.3982	3.6327e-07	2.90449e-06	protein_coding	transcriptional adaptor 3	ENSG00000171148	10474
USP5	0.584035	6.62539	3.64118e-07	2.9098e-06	protein_coding	ubiquitin specific peptidase 5	ENSG00000111667	8078
MPDU1	0.735425	5.34994	3.64529e-07	2.91161e-06	protein_coding	mannose-P-dolichol utilization defect 1	ENSG00000129255	9526
MAPRE1	0.654129	5.99738	3.6574e-07	2.91979e-06	protein_coding	microtubule associated protein RP/EB family member 1	ENSG00000101367	22919
SARAF	-0.561133	7.36106	3.66508e-07	2.92445e-06	protein_coding	store-operated calcium entry associated regulatory factor	ENSG00000133872	51669
BSDC1	-0.662711	5.89263	3.66766e-07	2.92502e-06	protein_coding	BSD domain containing 1	ENSG00000160058	55108
TMEM135	-0.66978	5.7765	3.68262e-07	2.93546e-06	protein_coding	transmembrane protein 135	ENSG00000166575	65084
LY75	1.51023	2.87254	3.69449e-07	2.94108e-06	protein_coding	lymphocyte antigen 75	ENSG00000054219	4065
OSBPL2	-0.715712	5.3675	3.69487e-07	2.94108e-06	protein_coding	oxysterol binding protein like 2	ENSG00000130703	9885
BZW1P2	0.881842	5.90512	3.69528e-07	2.94108e-06	processed_pseudogene	basic leucine zipper and W2 domains 1 pseudogene 2	ENSG00000198406
B4GALNT3	-2.24058	1.97549	3.69944e-07	2.94291e-06	protein_coding	beta-1,4-N-acetyl-galactosaminyltransferase 3	ENSG00000139044	283358
RAPGEF5	-0.943067	4.06684	3.70634e-07	2.94603e-06	protein_coding	Rap guanine nucleotide exchange factor 5	ENSG00000136237	9771
GTSE1	1.69039	2.65852	3.70711e-07	2.94603e-06	protein_coding	G2 and S-phase expressed 1	ENSG00000075218	51512
	-2.33377	2.76632	3.74489e-07	2.97455e-06	protein_coding	novel protein	ENSG00000203546
LASTR	1.32948	3.19831	3.75736e-07	2.98295e-06	lncRNA	lncRNA associated with SART3 regulation of splicing	ENSG00000242147	102723629
LASTR	1.32948	3.19831	3.75736e-07	2.98295e-06	lncRNA	lncRNA associated with SART3 regulation of splicing	ENSG00000242147	105376382
KLF10	-0.59659	6.36575	3.7786e-07	2.9983e-06	protein_coding	Kruppel like factor 10	ENSG00000155090	7071
PRICKLE2	-0.925004	4.15768	3.78586e-07	3.00255e-06	protein_coding	prickle planar cell polarity protein 2	ENSG00000163637	166336
ITGB4	-0.597496	8.38352	3.81308e-07	3.02261e-06	protein_coding	integrin subunit beta 4	ENSG00000132470	3691
TMEM50A	-0.64929	5.9455	3.8153e-07	3.02285e-06	protein_coding	transmembrane protein 50A	ENSG00000183726	23585
USP4	-0.772038	5.01841	3.82351e-07	3.02751e-06	protein_coding	ubiquitin specific peptidase 4	ENSG00000114316	7375
[truncated: 13,834 more rows]

## Sheet: PyMT_CDK12-KI_vs_PyMT_WT
gene_symbol	log2FoldChange	logCPM	pvalue	padj	gene_biotype	description	ensembl_gene_id	entrezgene_id
Pdyn	9.29511	0.550895	1.59229e-05	0.00101926	protein_coding	prodynorphin	ENSMUSG00000027400	18610
C1qa	7.70347	-0.840873	0.000330126	0.00827504	protein_coding	complement component 1, q subcomponent, alpha polypeptide	ENSMUSG00000036887	12259
H2bc24	7.63217	4.42369	8.82985e-08	0.000156387	protein_coding	H2B clustered histone 24	ENSMUSG00000069303	665622
Gm10297	7.52937	-0.849606	0.000384884	0.00915857	processed_pseudogene	predicted pseudogene 10297	ENSMUSG00000109222
Cav3	7.43629	-1.00139	0.00050559	0.0109948	protein_coding	caveolin 3	ENSMUSG00000062694	12391
Msr1	7.34652	-1.23004	0.000749018	0.0142826	protein_coding	macrophage scavenger receptor 1	ENSMUSG00000025044	20288
Pf4	7.29391	-1.04825	0.000610608	0.0125118	protein_coding	platelet factor 4	ENSMUSG00000029373	56744
Xirp2	7.20765	-1.12976	0.00072814	0.0140119	protein_coding	xin actin-binding repeat containing 2	ENSMUSG00000027022	241431
Xirp2	7.20765	-1.12976	0.00072814	0.0140119	protein_coding	xin actin-binding repeat containing 2	ENSMUSG00000027022	383709
Gm11257	7.1842	-1.45663	0.00119535	0.0195535	processed_pseudogene	predicted gene 11257	ENSMUSG00000084311
Csf2rb	7.17438	-1.25198	0.000868008	0.0157026	protein_coding	colony stimulating factor 2 receptor, beta, low-affinity (granulocyte-macrophage)	ENSMUSG00000071713	12983
C1qc	7.08365	-1.31156	0.00101232	0.0174437	protein_coding	complement component 1, q subcomponent, C chain	ENSMUSG00000036896	12262
Cartpt	7.0047	-1.48395	0.0013646	0.0212666	protein_coding	CART prepropeptide	ENSMUSG00000021647	27220
Myh7	6.69007	0.351377	1.21831e-05	0.000837165	protein_coding	myosin, heavy polypeptide 7, cardiac muscle, beta	ENSMUSG00000053093	140781
Cap2	6.32024	-1.98067	0.00460699	0.0475145	protein_coding	CAP, adenylate cyclase-associated protein, 2 (yeast)	ENSMUSG00000021373	67252
Klra11-ps	6.27775	-2.00593	0.0049344	0.0494429	unprocessed_pseudogene	killer cell lectin-like receptor subfamily A, member 11, pseudogene	ENSMUSG00000072717
Myh3	6.1222	2.98724	5.19209e-08	0.000156387	protein_coding	myosin, heavy polypeptide 3, skeletal muscle, embryonic	ENSMUSG00000020908	17883
Myog	6.12064	0.647213	9.91818e-06	0.000742235	protein_coding	myogenin	ENSMUSG00000026459	17928
Mybph	5.79308	0.314706	2.31205e-05	0.00135079	protein_coding	myosin binding protein H	ENSMUSG00000042451	53311
Ctss	5.72464	-0.416143	0.000100291	0.00373464	protein_coding	cathepsin S	ENSMUSG00000038642	13040
Xirp1	5.41094	-0.690521	0.000210406	0.00610376	protein_coding	xin actin-binding repeat containing 1	ENSMUSG00000079243	22437
Myh8	5.36819	0.11687	5.2894e-05	0.00240994	protein_coding	myosin, heavy polypeptide 8, skeletal muscle, perinatal	ENSMUSG00000055775	17885
Myh1	5.35906	1.18726	1.21254e-05	0.000837165	protein_coding	myosin, heavy polypeptide 1, skeletal muscle, adult	ENSMUSG00000056328	17879
Cacna1s	5.21665	-0.862427	0.000336518	0.00839453	protein_coding	calcium channel, voltage-dependent, L type, alpha 1S subunit	ENSMUSG00000026407	12292
Chil3	5.17048	1.17039	8.35829e-06	0.000650645	protein_coding	chitinase-like 3	ENSMUSG00000040809	12655
Lyz2	5.10801	1.80163	9.68456e-07	0.000215722	protein_coding	lysozyme 2	ENSMUSG00000069516	17105
Edn2	5.10612	-1.03771	0.000474229	0.010583	protein_coding	endothelin 2	ENSMUSG00000028635	13615
Kcnk10	5.09263	-0.904019	0.000433895	0.00995773	protein_coding	potassium channel, subfamily K, member 10	ENSMUSG00000033854	72258
C1qtnf3	5.01408	-0.377031	0.000143299	0.00477386	protein_coding	C1q and tumor necrosis factor related protein 3	ENSMUSG00000058914	81799
Fgl2	4.88754	-0.513964	0.000197484	0.00588312	protein_coding	fibrinogen-like protein 2	ENSMUSG00000039899	14190
Mymk	4.88238	-0.364624	0.000190259	0.00579314	protein_coding	myomaker, myoblast fusion factor	ENSMUSG00000009214	66139
Ankrd2	4.8727	-1.19797	0.000787954	0.0146709	protein_coding	ankyrin repeat domain 2 (stretch responsive muscle)	ENSMUSG00000025172	56642
Cyp3a13	4.85555	-1.13627	0.000774053	0.0145265	protein_coding	cytochrome P450, family 3, subfamily a, polypeptide 13	ENSMUSG00000029727	13113
Idi2	4.83154	1.43134	3.44984e-05	0.00176374	protein_coding	isopentenyl-diphosphate delta isomerase 2	ENSMUSG00000033520	320581
Il24	4.83011	0.975329	7.32337e-06	0.000593983	protein_coding	interleukin 24	ENSMUSG00000026420	93672
Lao1	4.81201	-0.506607	0.000227924	0.00646661	protein_coding	L-amino acid oxidase 1	ENSMUSG00000024903	100470
Actc1	4.7383	1.59119	3.91284e-06	0.000404092	protein_coding	actin, alpha, cardiac muscle 1	ENSMUSG00000068614	11464
4930558J18Rik	4.6934	-1.1873	0.00109357	0.0183338	lncRNA	RIKEN cDNA 4930558J18 gene	ENSMUSG00000097519	75323
Myl1	4.54129	0.393823	0.000104643	0.00384129	protein_coding	myosin, light polypeptide 1	ENSMUSG00000061816	17901
Klk10	4.50816	4.99424	2.36137e-08	0.000156387	protein_coding	kallikrein related-peptidase 10	ENSMUSG00000030693	69540
Dusp27	4.47303	-1.33848	0.00182433	0.0260468	protein_coding	dual specificity phosphatase 27 (putative)	ENSMUSG00000026564	240892
Tnnc2	4.39688	-1.55405	0.00233634	0.0306974	protein_coding	troponin C2, fast	ENSMUSG00000017300	21925
Rasd1	4.35925	-1.5112	0.00445101	0.0463219	protein_coding	RAS, dexamethasone-induced 1	ENSMUSG00000049892	19416
Cpa4	4.34804	0.852795	1.73246e-05	0.00110442	protein_coding	carboxypeptidase A4	ENSMUSG00000039070	71791
Atp12a	4.33152	-0.295475	0.000130499	0.00449891	protein_coding	ATPase, H+/K+ transporting, nongastric, alpha polypeptide	ENSMUSG00000022229	192113
Gm37065	4.32758	0.0629722	0.000658584	0.0131905	lncRNA	predicted gene, 37065	ENSMUSG00000104413
Sv2c	4.32392	-1.54347	0.00265417	0.033319	protein_coding	synaptic vesicle glycoprotein 2c	ENSMUSG00000051111	75209
Myod1	4.31253	-1.67255	0.00297397	0.0356392	protein_coding	myogenic differentiation 1	ENSMUSG00000009471	17927
Coro2b	4.30309	-1.51102	0.00273445	0.0340236	protein_coding	coronin, actin binding protein, 2B	ENSMUSG00000041729	235431
Fcgr3	4.22541	-1.65478	0.00339762	0.038928	protein_coding	Fc receptor, IgG, low affinity III	ENSMUSG00000059498	14131
F13a1	4.20348	-0.352319	0.000328969	0.00827504	protein_coding	coagulation factor XIII, A1 subunit	ENSMUSG00000039109	74145
Thbd	4.101	3.41737	1.76266e-07	0.000156387	protein_coding	thrombomodulin	ENSMUSG00000074743	21824
Chrna1	4.03729	0.616255	0.000171357	0.00534103	protein_coding	cholinergic receptor, nicotinic, alpha polypeptide 1 (muscle)	ENSMUSG00000027107	11435
Lalba	3.98938	2.21487	2.31108e-06	0.000313147	protein_coding	lactalbumin, alpha	ENSMUSG00000022991	16770
Nnat	3.9744	0.924402	1.88133e-05	0.00117043	protein_coding	neuronatin	ENSMUSG00000067786	18111
Rbm24	3.97125	-1.8859	0.00622803	0.0570203	protein_coding	RNA binding motif protein 24	ENSMUSG00000038132	666794
Atp2a1	3.95948	-0.734038	0.000908192	0.0161899	protein_coding	ATPase, Ca++ transporting, cardiac muscle, fast twitch 1	ENSMUSG00000030730	11937
Sapcd2	3.87637	1.99333	2.24991e-06	0.000312638	protein_coding	suppressor APC domain containing 2	ENSMUSG00000026955	72080
Klrc1	3.87395	-0.0465497	0.000131432	0.00450445	protein_coding	killer cell lectin-like receptor subfamily C, member 1	ENSMUSG00000030167	16641
Klra9	3.82481	-0.782027	0.000824074	0.0150895	protein_coding	killer cell lectin-like receptor subfamily A, member 9	ENSMUSG00000033024	16640
Fam220a	3.81737	2.57923	0.000469952	0.0105391	protein_coding	family with sequence similarity 220, member A	ENSMUSG00000083012	67238
Des	3.78875	1.68047	4.2402e-06	0.000413113	protein_coding	desmin	ENSMUSG00000026208	13346
Tnnt3	3.77758	-0.173754	0.000495882	0.0108806	protein_coding	troponin T3, skeletal, fast	ENSMUSG00000061723	21957
Actn2	3.7597	-0.698799	0.00174543	0.025246	protein_coding	actinin alpha 2	ENSMUSG00000052374	11472
Tspan18	3.75331	-0.290939	0.000254264	0.00695014	protein_coding	tetraspanin 18	ENSMUSG00000027217	241556
Ccr1	3.71642	0.0673417	0.000599825	0.0123071	protein_coding	chemokine (C-C motif) receptor 1	ENSMUSG00000025804	12768
Hepacam2	3.70112	-1.48881	0.00349772	0.0395786	protein_coding	HEPACAM family member 2	ENSMUSG00000044156	101202
Troap	3.69273	1.8562	4.22561e-06	0.000413113	protein_coding	trophinin associated protein	ENSMUSG00000032783	78733
Clec4d	3.6911	-1.20507	0.00574039	0.0541232	protein_coding	C-type lectin domain family 4, member d	ENSMUSG00000030144	17474
Gm20400	3.65953	-0.427796	0.000948561	0.0167169	lncRNA	predicted gene 20400	ENSMUSG00000092500
Akr1c18	3.65094	-0.632378	0.00131218	0.0207177	protein_coding	aldo-keto reductase family 1, member C18	ENSMUSG00000021214	105349
Apoe	3.63767	2.11579	3.23064e-06	0.000374422	protein_coding	apolipoprotein E	ENSMUSG00000002985	11816
Mki67	3.62796	7.42647	1.37196e-06	0.000266127	protein_coding	antigen identified by monoclonal antibody Ki 67	ENSMUSG00000031004	17345
Chrng	3.61474	-1.37345	0.0124961	0.0881852	protein_coding	cholinergic receptor, nicotinic, gamma polypeptide	ENSMUSG00000026253	11449
Depdc1a	3.58271	3.8792	1.62344e-07	0.000156387	protein_coding	DEP domain containing 1a	ENSMUSG00000028175	76131
Klk14	3.57748	1.33433	0.000148835	0.00486243	protein_coding	kallikrein related-peptidase 14	ENSMUSG00000044737	317653
Klk6	3.55333	7.75147	1.00535e-07	0.000156387	protein_coding	kallikrein related-peptidase 6	ENSMUSG00000050063	19144
Ttn	3.54219	4.09635	3.80024e-06	0.000399749	protein_coding	titin	ENSMUSG00000051747	22138
Cenpf	3.53003	6.11093	2.19289e-07	0.000156387	protein_coding	centromere protein F	ENSMUSG00000026605	108000
Sod3	3.51331	1.69766	5.67371e-06	0.00048292	protein_coding	superoxide dismutase 3, extracellular	ENSMUSG00000072941	20657
Krt90	3.50713	2.04803	3.48688e-06	0.000388599	protein_coding	keratin 90	ENSMUSG00000048699	239673
Cit	3.5029	3.51033	2.73502e-05	0.00149711	protein_coding	citron	ENSMUSG00000029516	12704
Gcnt3	3.49511	1.91132	8.83514e-06	0.000684326	protein_coding	glucosaminyl (N-acetyl) transferase 3, mucin type	ENSMUSG00000032226	72077
Col2a1	3.4713	3.70804	4.49282e-07	0.000156387	protein_coding	collagen, type II, alpha 1	ENSMUSG00000022483	12824
Tfpi2	3.46089	2.03421	4.37062e-06	0.000418457	protein_coding	tissue factor pathway inhibitor 2	ENSMUSG00000029664	21789
Plk1	3.43834	4.07266	1.9978e-07	0.000156387	protein_coding	polo like kinase 1	ENSMUSG00000030867	18817
Obscn	3.43787	-0.655972	0.000815423	0.015002	protein_coding	obscurin, cytoskeletal calmodulin and titin-interacting RhoGEF	ENSMUSG00000061462	380698
Aspm	3.42799	5.35554	1.05237e-07	0.000156387	protein_coding	abnormal spindle microtubule assembly	ENSMUSG00000033952	12316
Spon2	3.41455	0.368006	0.00072409	0.0139687	protein_coding	spondin 2, extracellular matrix protein	ENSMUSG00000037379	100689
Gm4610	3.40847	-1.63054	0.00683956	0.0601315	lncRNA	predicted gene 4610	ENSMUSG00000104554
Atp6v0a4	3.39803	3.62489	6.15129e-07	0.000186539	protein_coding	ATPase, H+ transporting, lysosomal V0 subunit A4	ENSMUSG00000038600	140494
Il1rl1	3.38247	0.984807	3.18299e-05	0.00167713	protein_coding	interleukin 1 receptor-like 1	ENSMUSG00000026069	17082
Prr11	3.37688	2.96087	5.56124e-06	0.000476556	protein_coding	proline rich 11	ENSMUSG00000020493	270906
Kif14	3.37424	3.69413	4.49978e-07	0.000156387	protein_coding	kinesin family member 14	ENSMUSG00000041498	381293
Mest	3.37318	0.207384	0.000218171	0.00625241	protein_coding	mesoderm specific transcript	ENSMUSG00000051855	17294
Asb5	3.36714	-0.594882	0.000617836	0.0126099	protein_coding	ankyrin repeat and SOCs box-containing 5	ENSMUSG00000031519	76294
Tafa2	3.3653	0.798002	5.60263e-05	0.00250839	protein_coding	TAFA chemokine like family member 2	ENSMUSG00000044071	268354
Spc24	3.35762	2.64089	1.66118e-06	0.000279711	protein_coding	SPC24, NDC80 kinetochore complex component, homolog (S. cerevisiae)	ENSMUSG00000074476	67629
H2ac24	3.34965	5.77131	0.00015976	0.00508997	protein_coding	H2A clustered histone 24	ENSMUSG00000094777	319171
Kif23	3.34098	4.93639	1.28652e-07	0.000156387	protein_coding	kinesin family member 23	ENSMUSG00000032254	71819
Knl1	3.32718	4.79428	7.90083e-07	0.000203986	protein_coding	kinetochore scaffold 1	ENSMUSG00000027326	76464
Serpinb11	3.32372	-1.16103	0.00208892	0.0286875	protein_coding	serine (or cysteine) peptidase inhibitor, clade B (ovalbumin), member 11	ENSMUSG00000026327	66957
Klra8	3.25939	-0.203991	0.000553631	0.011621	protein_coding	killer cell lectin-like receptor, subfamily A, member 8	ENSMUSG00000089727	16639
H2bc7	3.25878	3.67084	1.40882e-06	0.000266127	protein_coding	H2B clustered histone 7	ENSMUSG00000069268	319180
Il11	3.24899	3.30275	3.63297e-06	0.000390809	protein_coding	interleukin 11	ENSMUSG00000004371	16156
Cenpe	3.24815	5.79126	1.18364e-07	0.000156387	protein_coding	centromere protein E	ENSMUSG00000045328	229841
Myom2	3.24565	-0.261039	0.000391687	0.00926356	protein_coding	myomesin 2	ENSMUSG00000031461	17930
S100a9	3.24493	-0.780995	0.00130271	0.0206765	protein_coding	S100 calcium binding protein A9 (calgranulin B)	ENSMUSG00000056071	20202
Trem1	3.23744	-0.71348	0.00286991	0.0349092	protein_coding	triggering receptor expressed on myeloid cells 1	ENSMUSG00000042265	58217
Mxd3	3.23654	1.72909	1.09237e-05	0.000787067	protein_coding	Max dimerization protein 3	ENSMUSG00000021485	17121
Mtfr2	3.22601	1.23757	3.69987e-05	0.00184886	protein_coding	mitochondrial fission regulator 2	ENSMUSG00000019992	71804
H2ac11	3.22178	3.20174	3.0022e-06	0.000368646	protein_coding	H2A clustered histone 11	ENSMUSG00000069301	319167
Cacng1	3.2145	-1.06539	0.00376325	0.0415963	protein_coding	calcium channel, voltage-dependent, gamma subunit 1	ENSMUSG00000020722	12299
Iqgap3	3.20529	5.51242	3.13399e-07	0.000156387	protein_coding	IQ motif containing GTPase activating protein 3	ENSMUSG00000028068	404710
Atp6v1b1	3.19982	2.90504	1.26344e-06	0.000257526	protein_coding	ATPase, H+ transporting, lysosomal V1 subunit B1	ENSMUSG00000006269	110935
Depdc1b	3.19349	2.16831	4.09156e-06	0.000410025	protein_coding	DEP domain containing 1B	ENSMUSG00000021697	218581
Fbxo48	3.19283	-0.462969	0.000738792	0.0141641	protein_coding	F-box protein 48	ENSMUSG00000044966	319701
H2ac10	3.18339	2.95945	2.53642e-05	0.0014148	protein_coding	H2A clustered histone 10	ENSMUSG00000061991	319173
Ankle1	3.16444	1.00713	7.1291e-05	0.00293715	protein_coding	ankyrin repeat and LEM domain containing 1	ENSMUSG00000046295	234396
Cxcl3	3.15658	-0.595945	0.00182677	0.0260575	protein_coding	chemokine (C-X-C motif) ligand 3	ENSMUSG00000029379	330122
E2f8	3.14808	2.4494	0.000125778	0.00435889	protein_coding	E2F transcription factor 8	ENSMUSG00000046179	108961
Pif1	3.1472	2.12325	4.88176e-06	0.000441452	protein_coding	PIF1 5'-to-3' DNA helicase	ENSMUSG00000041064	208084
Cdc25b	3.14676	3.2881	8.27384e-07	0.000207013	protein_coding	cell division cycle 25B	ENSMUSG00000027330	12531
E2f7	3.1442	2.42981	5.85757e-05	0.00259256	protein_coding	E2F transcription factor 7	ENSMUSG00000020185	52679
Prl2c2	3.13747	3.74049	1.16607e-05	0.000821076	protein_coding	prolactin family 2, subfamily c, member 2	ENSMUSG00000079092	18811
Bub1	3.13687	4.24996	4.00709e-07	0.000156387	protein_coding	BUB1, mitotic checkpoint serine/threonine kinase	ENSMUSG00000027379	12235
Tk1	3.13525	6.0189	2.15174e-07	0.000156387	protein_coding	thymidine kinase 1	ENSMUSG00000025574	21877
9130604C24Rik	3.12273	-1.79165	0.0111514	0.081754	lncRNA	RIKEN cDNA 9130604C24 gene	ENSMUSG00000105851
Kcnk5	3.12236	1.0345	6.14906e-05	0.0026978	protein_coding	potassium channel, subfamily K, member 5	ENSMUSG00000023243	16529
Ppbp	3.11921	1.02755	3.73007e-05	0.00185796	protein_coding	pro-platelet basic protein	ENSMUSG00000029372	57349
Kif2c	3.11302	4.46444	2.72316e-07	0.000156387	protein_coding	kinesin family member 2C	ENSMUSG00000028678	73804
Havcr2	3.1125	0.103599	0.000234313	0.00658756	protein_coding	hepatitis A virus cellular receptor 2	ENSMUSG00000020399	171285
Lmx1a	3.11148	-0.750029	0.00149505	0.0227306	protein_coding	LIM homeobox transcription factor 1 alpha	ENSMUSG00000026686	110648
Shcbp1	3.09745	3.71746	4.62065e-07	0.000156387	protein_coding	Shc SH2-domain binding protein 1	ENSMUSG00000022322	20419
St8sia2	3.09302	-0.165291	0.000774101	0.0145265	protein_coding	ST8 alpha-N-acetyl-neuraminide alpha-2,8-sialyltransferase 2	ENSMUSG00000025789	20450
Klra14-ps	3.07024	-1.54997	0.025897	0.135485	transcribed_unprocessed_pseudogene	killer cell lectin-like receptor subfamily A, member 14, pseudogene	ENSMUSG00000072721	654449
Cd93	3.06456	-0.193929	0.000424398	0.00984184	protein_coding	CD93 antigen	ENSMUSG00000027435	17064
Myb	3.06011	0.743303	0.000358902	0.00872414	protein_coding	myeloblastosis oncogene	ENSMUSG00000019982	17863
H2bu2	3.0584	0.215087	0.000348538	0.00859389	protein_coding	H2B.U histone 2	ENSMUSG00000056895	78303
Bub1b	3.05003	4.87968	2.38587e-07	0.000156387	protein_coding	BUB1B, mitotic checkpoint serine/threonine kinase	ENSMUSG00000040084	12236
Adh7	3.0447	-1.56269	0.00858743	0.0691772	protein_coding	alcohol dehydrogenase 7 (class IV), mu or sigma polypeptide	ENSMUSG00000055301	11529
Ticrr	3.04226	3.37513	2.04359e-06	0.000298654	protein_coding	TOPBP1-interacting checkpoint and replication regulator	ENSMUSG00000046591	77011
Cmklr1	3.03643	-1.23399	0.00576728	0.0542117	protein_coding	chemokine-like receptor 1	ENSMUSG00000042190	14747
Rhox4a	3.03423	0.150084	0.0130149	0.0902612	protein_coding	reproductive homeobox 4A	ENSMUSG00000079639	664609
Kntc1	3.01922	4.49493	4.38311e-07	0.000156387	protein_coding	kinetochore associated 1	ENSMUSG00000029414	208628
Klk1b11	3.01911	-0.403308	0.00104039	0.0177339	protein_coding	kallikrein 1-related peptidase b11	ENSMUSG00000044485	16613
Birc5	3.01789	5.51954	2.60996e-07	0.000156387	protein_coding	baculoviral IAP repeat-containing 5	ENSMUSG00000017716	11799
H3c3	3.00902	4.68225	6.38213e-07	0.000186539	protein_coding	H3 clustered histone 3	ENSMUSG00000069310	319148
Tmem54	3.00031	2.12191	9.50311e-06	0.00071811	protein_coding	transmembrane protein 54	ENSMUSG00000028786	66260
Ndc80	2.9993	3.63386	8.4758e-07	0.000207013	protein_coding	NDC80 kinetochore complex component	ENSMUSG00000024056	67052
Crisp3	2.99617	0.926745	8.95485e-05	0.00345073	protein_coding	cysteine-rich secretory protein 3	ENSMUSG00000025433	11572
H2bc9	2.99501	4.2983	4.94524e-07	0.000157599	protein_coding	H2B clustered histone 9	ENSMUSG00000114456	319182
Cd209c	2.99484	-0.310928	0.00216426	0.0293064	protein_coding	CD209c antigen	ENSMUSG00000040165	170776
Gm37131	2.99346	-0.0965635	0.0009373	0.016594	TEC	predicted gene, 37131	ENSMUSG00000103440
Eme1	2.98629	1.53455	1.99404e-05	0.00120193	protein_coding	essential meiotic structure-specific endonuclease 1	ENSMUSG00000039055	268465
Gm10282	2.98066	2.69337	2.71408e-06	0.00034747	protein_coding	predicted pseudogene 10282	ENSMUSG00000070713
Nusap1	2.97399	4.84368	2.94983e-07	0.000156387	protein_coding	nucleolar and spindle associated protein 1	ENSMUSG00000027306	108907
Rad51	2.97288	3.22819	1.07977e-05	0.000785295	protein_coding	RAD51 recombinase	ENSMUSG00000027323	19361
Ccna2	2.96593	5.65631	2.40782e-07	0.000156387	protein_coding	cyclin A2	ENSMUSG00000027715	12428
Foxm1	2.959	3.88328	3.39756e-06	0.000386998	protein_coding	forkhead box M1	ENSMUSG00000001517	14235
Hmmr	2.95684	5.50772	2.32981e-07	0.000156387	protein_coding	hyaluronan mediated motility receptor (RHAMM)	ENSMUSG00000020330	15366
Cenpi	2.95256	3.36165	1.73459e-06	0.000282285	protein_coding	centromere protein I	ENSMUSG00000031262	102920
Mcpt8	2.95208	2.9631	2.32469e-06	0.000313147	protein_coding	mast cell protease 8	ENSMUSG00000022157	17231
Espl1	2.94699	3.56213	8.67743e-07	0.000207013	protein_coding	extra spindle pole bodies 1, separase	ENSMUSG00000058290	105988
Aurkb	2.94154	4.36187	4.50836e-07	0.000156387	protein_coding	aurora kinase B	ENSMUSG00000020897	20877
Fam83d	2.93213	3.49149	2.1755e-06	0.00031008	protein_coding	family with sequence similarity 83, member D	ENSMUSG00000027654	71878
Kif15	2.9313	4.23271	4.53236e-07	0.000156387	protein_coding	kinesin family member 15	ENSMUSG00000036768	209737
Lilrb4a	2.92153	-1.4329	0.0102781	0.0774411	protein_coding	leukocyte immunoglobulin-like receptor, subfamily B, member 4A	ENSMUSG00000112148	14728
Kif18b	2.92152	3.94696	8.64198e-07	0.000207013	protein_coding	kinesin family member 18B	ENSMUSG00000051378	70218
Cep55	2.91229	3.89895	6.69852e-07	0.000187972	protein_coding	centrosomal protein 55	ENSMUSG00000024989	74107
Top2a	2.91184	7.66711	2.78075e-07	0.000156387	protein_coding	topoisomerase (DNA) II alpha	ENSMUSG00000020914	21973
Nuf2	2.91098	3.78814	8.75931e-07	0.000207013	protein_coding	NUF2, NDC80 kinetochore complex component	ENSMUSG00000026683	66977
Ckap2l	2.91011	4.3225	7.21893e-07	0.000191272	protein_coding	cytoskeleton associated protein 2-like	ENSMUSG00000048327	70466
Elapor2	2.90222	0.291516	0.000254044	0.00695014	protein_coding	endosome-lysosome associated apoptosis and autophagy regulator family member 2	ENSMUSG00000056004	231014
Ccnb1	2.89794	6.0755	4.65111e-07	0.000156387	protein_coding	cyclin B1	ENSMUSG00000041431	268697
Ccnb2	2.89305	4.58788	4.41634e-07	0.000156387	protein_coding	cyclin B2	ENSMUSG00000032218	12442
Mylpf	2.89245	1.96935	1.0705e-05	0.000782223	protein_coding	myosin light chain, phosphorylatable, fast skeletal muscle	ENSMUSG00000030672	17907
Neurl1b	2.88931	1.46546	3.57435e-05	0.00181542	protein_coding	neuralized E3 ubiquitin protein ligase 1B	ENSMUSG00000034413	240055
Klk7	2.88817	4.42714	4.55221e-07	0.000156387	protein_coding	kallikrein related-peptidase 7 (chymotryptic, stratum corneum)	ENSMUSG00000030713	23993
Pimreg	2.88763	3.48342	1.14925e-06	0.00024686	protein_coding	PICALM interacting mitotic regulator	ENSMUSG00000020808	109212
Crisp1	2.88583	4.52078	6.8029e-07	0.000187972	protein_coding	cysteine-rich secretory protein 1	ENSMUSG00000025431	11571
Klk8	2.88209	7.65207	4.06329e-07	0.000156387	protein_coding	kallikrein related-peptidase 8	ENSMUSG00000064023	259277
Gm13237	2.88142	-0.635826	0.00737029	0.0630508	processed_pseudogene	predicted gene 13237	ENSMUSG00000095865
H3c15	2.8766	5.51518	4.05323e-07	0.000156387	protein_coding	H3 clustered histone 15	ENSMUSG00000081058	97114
2700099C18Rik	2.87305	0.804219	8.63239e-05	0.00335149	transcribed_unprocessed_pseudogene	RIKEN cDNA 2700099C18 gene	ENSMUSG00000098090	77022
Nek2	2.87294	4.32613	6.91654e-07	0.000187972	protein_coding	NIMA (never in mitosis gene a)-related expressed kinase 2	ENSMUSG00000026622	18005
Anln	2.87051	6.63402	3.87403e-07	0.000156387	protein_coding	anillin, actin binding protein	ENSMUSG00000036777	68743
Ube2c	2.86269	4.94773	3.74165e-07	0.000156387	protein_coding	ubiquitin-conjugating enzyme E2C	ENSMUSG00000001403	68612
Prc1	2.85659	6.14914	4.64557e-07	0.000156387	protein_coding	protein regulator of cytokinesis 1	ENSMUSG00000038943	233406
Pbk	2.8565	4.72538	8.81986e-07	0.000207013	protein_coding	PDZ binding kinase	ENSMUSG00000022033	52033
Racgap1	2.85209	5.22039	3.04403e-07	0.000156387	protein_coding	Rac GTPase-activating protein 1	ENSMUSG00000023015	26934
Sgo1	2.84736	3.19703	1.60596e-06	0.000279173	protein_coding	shugoshin 1	ENSMUSG00000023940	72415
Cdkn3	2.84565	1.74366	2.33262e-05	0.00135079	protein_coding	cyclin-dependent kinase inhibitor 3	ENSMUSG00000037628	72391
Efcab11	2.84037	0.166004	0.000354161	0.00866714	protein_coding	EF-hand calcium binding domain 11	ENSMUSG00000021176	78767
Prl7b1	2.84016	-1.18665	0.0053917	0.0518853	protein_coding	prolactin family 7, subfamily b, member 1	ENSMUSG00000021347	75596
Esco2	2.83572	3.41727	1.24259e-06	0.000256653	protein_coding	establishment of sister chromatid cohesion N-acetyltransferase 2	ENSMUSG00000022034	71988
Wincr1	2.83497	-0.186131	0.00280006	0.0343162	lncRNA	WNT induced non-coding RNA 1	ENSMUSG00000085183
Spink8	2.83242	2.65267	4.43091e-06	0.000421099	protein_coding	serine peptidase inhibitor, Kazal type 8	ENSMUSG00000050074	78709
Mndal	2.83216	-1.52703	0.0123759	0.0876677	protein_coding	myeloid nuclear differentiation antigen like	ENSMUSG00000090272	100040462
Nr1h5	2.83086	0.363775	0.00389278	0.0424391	protein_coding	nuclear receptor subfamily 1, group H, member 5	ENSMUSG00000048938	381463
Fancd2	2.82975	3.15101	3.02969e-06	0.000368646	protein_coding	Fanconi anemia, complementation group D2	ENSMUSG00000034023	211651
Foxi1	2.82211	3.33843	9.15118e-06	0.000701787	protein_coding	forkhead box I1	ENSMUSG00000047861	14233
Cdc20	2.82106	5.48844	4.74482e-07	0.000156387	protein_coding	cell division cycle 20	ENSMUSG00000006398	107995
Chtf18	2.81953	3.14884	5.22533e-06	0.000462546	protein_coding	CTF18, chromosome transmission fidelity factor 18	ENSMUSG00000019214	214901
Polq	2.81364	2.78759	3.99083e-06	0.000407158	protein_coding	polymerase (DNA directed), theta	ENSMUSG00000034206	77782
Bard1	2.81228	3.00468	3.84498e-06	0.000399749	protein_coding	BRCA1 associated RING domain 1	ENSMUSG00000026196	12021
Matn3	2.80504	-1.71743	0.0152557	0.0985921	protein_coding	matrilin 3	ENSMUSG00000020583	17182
Myom3	2.80504	-1.71743	0.0152557	0.0985921	protein_coding	myomesin family, member 3	ENSMUSG00000037139	242702
Mybl2	2.79752	3.62053	1.39989e-06	0.000266127	protein_coding	myeloblastosis oncogene-like 2	ENSMUSG00000017861	17865
Aqp3	2.79578	-0.247819	0.00255824	0.0325428	protein_coding	aquaporin 3	ENSMUSG00000028435	11828
Mcm10	2.78555	3.44816	1.28082e-06	0.000257677	protein_coding	minichromosome maintenance 10 replication initiation factor	ENSMUSG00000026669	70024
Ncapg	2.78314	4.50467	7.2849e-07	0.000191272	protein_coding	non-SMC condensin I complex, subunit G	ENSMUSG00000015880	54392
Gpr50	2.78138	1.68746	2.15424e-05	0.00126887	protein_coding	G-protein-coupled receptor 50	ENSMUSG00000056380	14765
Smarca5-ps	2.77796	-1.56011	0.0149406	0.0974969	transcribed_processed_pseudogene	SWI/SNF related, matrix associated, actin depenent ragulator of chromatin, subfamily a, member 5, pseudogene	ENSMUSG00000052912
Cenpu	2.77777	2.11689	1.11955e-05	0.000799214	protein_coding	centromere protein U	ENSMUSG00000031629	71876
Kcne3	2.77332	0.89109	0.000159923	0.00508997	protein_coding	potassium voltage-gated channel, Isk-related subfamily, gene 3	ENSMUSG00000035165	57442
H1f1	2.77078	5.47735	3.62708e-07	0.000156387	protein_coding	H1.1 linker histone, cluster member	ENSMUSG00000049539	80838
Gm36401	2.76944	-0.964342	0.00708502	0.0617985	TEC	predicted gene, 36401	ENSMUSG00000104342
Tmprss11b	2.76804	0.449564	0.00029892	0.00785043	protein_coding	transmembrane protease, serine 11B	ENSMUSG00000035861	319875
Mgarp	2.76346	-1.71553	0.0169053	0.104626	protein_coding	mitochondria localized glutamic acid rich protein	ENSMUSG00000037161	67749
H4c12	2.75361	3.98548	1.92225e-05	0.0011911	protein_coding	H4 clustered histone 12	ENSMUSG00000064288	319160
H2ac7	2.75355	3.62099	8.24827e-06	0.000649212	protein_coding	H2A clustered histone 7	ENSMUSG00000071478	319165
Mpeg1	2.74876	0.0657547	0.000569364	0.0119189	protein_coding	macrophage expressed gene 1	ENSMUSG00000046805	17476
Pip	2.74585	2.67919	1.761e-05	0.00110893	protein_coding	prolactin induced protein	ENSMUSG00000058499	18716
Timp1	2.74481	6.24896	3.29637e-07	0.000156387	protein_coding	tissue inhibitor of metalloproteinase 1	ENSMUSG00000001131	21857
H3c2	2.74195	5.47929	4.58069e-07	0.000156387	protein_coding	H3 clustered histone 2	ENSMUSG00000069267	319150
Mcm5	2.7346	5.7222	3.5207e-07	0.000156387	protein_coding	minichromosome maintenance complex component 5	ENSMUSG00000005410	17218
Tpx2	2.72734	5.70357	3.3988e-07	0.000156387	protein_coding	TPX2, microtubule-associated	ENSMUSG00000027469	72119
Ano5	2.72603	-1.38338	0.0131644	0.090689	protein_coding	anoctamin 5	ENSMUSG00000055489	233246
H2ac22	2.72556	3.24552	3.60304e-05	0.00182401	protein_coding	H2A clustered histone 22	ENSMUSG00000069309	319170
Kif20a	2.72515	5.74627	3.5062e-07	0.000156387	protein_coding	kinesin family member 20A	ENSMUSG00000003779	19348
Lrrn1	2.72368	-0.714105	0.00228824	0.0303378	protein_coding	leucine rich repeat protein 1, neuronal	ENSMUSG00000034648	16979
Clspn	2.72264	4.34987	9.74795e-07	0.000215722	protein_coding	claspin	ENSMUSG00000042489	269582
Kif4	2.72094	4.91173	6.37969e-07	0.000186539	protein_coding	kinesin family member 4	ENSMUSG00000034311	16571
Aurka	2.71527	4.62879	6.91217e-07	0.000187972	protein_coding	aurora kinase A	ENSMUSG00000027496	20878
Rad54l	2.71382	2.82325	6.76639e-06	0.000560525	protein_coding	RAD54 like (S. cerevisiae)	ENSMUSG00000028702	19366
Ncapg2	2.71054	5.10484	4.55733e-07	0.000156387	protein_coding	non-SMC condensin II complex, subunit G2	ENSMUSG00000042029	76044
Gm48455	2.70969	-0.107832	0.00071618	0.0139195	processed_pseudogene	predicted gene, 48455	ENSMUSG00000113996
Peg10	2.70705	-1.45424	0.0132335	0.0909493	protein_coding	paternally expressed 10	ENSMUSG00000092035	170676
Cdca8	2.70409	3.90277	9.46987e-07	0.000215722	protein_coding	cell division cycle associated 8	ENSMUSG00000028873	52276
Spag5	2.69554	4.99486	5.46233e-07	0.000169234	protein_coding	sperm associated antigen 5	ENSMUSG00000002055	54141
Rad54b	2.69537	1.9704	2.53899e-05	0.0014148	protein_coding	RAD54 homolog B (S. cerevisiae)	ENSMUSG00000078773	623474
Snx22	2.69518	-1.27322	0.00712946	0.0620463	protein_coding	sorting nexin 22	ENSMUSG00000039452	382083
	2.6841	6.51043	4.7803e-05	0.00223047	pseudogene		ENSMUSG00000118642
Lrr1	2.68368	0.363991	0.000710636	0.0138856	protein_coding	leucine rich repeat protein 1	ENSMUSG00000034883	69706
4930558N11Rik	2.68359	-1.74366	0.0205344	0.116562	lncRNA	RIKEN cDNA 4930558N11 gene	ENSMUSG00000100431
Oip5	2.68199	1.74059	2.8328e-05	0.00154517	protein_coding	Opa interacting protein 5	ENSMUSG00000072980	70645
Gm7125	2.66858	0.114956	0.00341669	0.0390613	lncRNA	predicted pseudogene 7125	ENSMUSG00000069996	105245971
Uhrf1	2.66847	5.59512	4.34161e-07	0.000156387	protein_coding	ubiquitin-like, containing PHD and RING finger domains, 1	ENSMUSG00000001228	18140
Tnni1	2.66333	0.964936	0.000158659	0.00508857	protein_coding	troponin I, skeletal, slow 1	ENSMUSG00000026418	21952
Ccne2	2.66177	3.29546	6.53654e-06	0.000550313	protein_coding	cyclin E2	ENSMUSG00000028212	12448
Rrm2	2.6598	5.9697	3.99316e-07	0.000156387	protein_coding	ribonucleotide reductase M2	ENSMUSG00000020649	20135
Kbtbd6	2.65627	-0.227303	0.00090546	0.0161782	protein_coding	kelch repeat and BTB (POZ) domain containing 6	ENSMUSG00000075502	432879
Cenpa	2.65497	4.07305	2.19408e-06	0.00031008	protein_coding	centromere protein A	ENSMUSG00000029177	12615
Recql4	2.65324	2.22031	1.21602e-05	0.000837165	protein_coding	RecQ protein-like 4	ENSMUSG00000033762	79456
Fcgr2b	2.64829	-1.58085	0.0147372	0.096904	protein_coding	Fc receptor, IgG, low affinity IIb	ENSMUSG00000026656	14130
Pagr1a	2.6473	1.49253	4.57978e-05	0.00217873	protein_coding	PAXIP1 associated glutamate rich protein 1A	ENSMUSG00000030680
U90926	2.64662	-1.0465	0.00426501	0.0450185	lncRNA	cDNA sequence U90926	ENSMUSG00000029409	57425
Ttk	2.64558	3.34855	3.65078e-06	0.000390809	protein_coding	Ttk protein kinase	ENSMUSG00000038379	22137
Klk1b26	2.64491	1.89637	3.69298e-05	0.00184886	protein_coding	kallikrein 1-related petidase b26	ENSMUSG00000053719	16618
Kif11	2.63626	5.54689	4.98504e-07	0.000157599	protein_coding	kinesin family member 11	ENSMUSG00000012443	16551
Synpo2l	2.63542	-1.04124	0.0103085	0.0775371	protein_coding	synaptopodin 2-like	ENSMUSG00000039376	68760
Cd7	2.63511	-1.04281	0.00401295	0.0433202	protein_coding	CD7 antigen	ENSMUSG00000025163	12516
Gm50324	2.62474	-0.983351	0.00539566	0.0518853	TEC	predicted gene, 50324	ENSMUSG00000118325
H3c8	2.62453	4.36912	3.63256e-06	0.000390809	protein_coding	H3 clustered histone 8	ENSMUSG00000099517	97908
Diaph3	2.62437	4.96533	1.3861e-06	0.000266127	protein_coding	diaphanous related formin 3	ENSMUSG00000022021	56419
Myl4	2.62284	1.72185	3.39291e-05	0.00174038	protein_coding	myosin, light polypeptide 4	ENSMUSG00000061086	17896
H2bu1-ps	2.61937	-0.574871	0.00290164	0.0351716	processed_pseudogene	H2B.U histone 1, pseudogene	ENSMUSG00000080712	382522
Slc28a3	2.60754	4.13059	1.82225e-06	0.000282285	protein_coding	solute carrier family 28 (sodium-coupled nucleoside transporter), member 3	ENSMUSG00000021553	114304
Them5	2.59911	3.54873	2.20185e-06	0.00031008	protein_coding	thioesterase superfamily member 5	ENSMUSG00000028148	66198
Cdk1	2.59865	6.08881	1.80686e-06	0.000282285	protein_coding	cyclin-dependent kinase 1	ENSMUSG00000019942	12534
Psg20	2.59282	-1.85319	0.0250379	0.132512	protein_coding	pregnancy-specific glycoprotein 20	ENSMUSG00000063305	434540
H3c1	2.59272	4.27284	1.81355e-06	0.000282285	protein_coding	H3 clustered histone 1	ENSMUSG00000069265	360198
Chek1	2.58461	2.88454	5.18328e-06	0.000461461	protein_coding	checkpoint kinase 1	ENSMUSG00000032113	12649
Hrob	2.58014	1.09809	0.00014878	0.00486243	protein_coding	homologous recombination factor with OB-fold	ENSMUSG00000034773	217216
H4c6	2.5756	5.25462	1.32279e-06	0.000262709	protein_coding	H4 clustered histone 6	ENSMUSG00000069274	319157
Orc1	2.56803	2.66233	8.32723e-06	0.000650645	protein_coding	origin recognition complex, subunit 1	ENSMUSG00000028587	18392
Dlgap5	2.55805	3.98325	1.81698e-06	0.000282285	protein_coding	DLG associated protein 5	ENSMUSG00000037544	218977
Gm49364	2.55386	0.100159	0.0119189	0.085422	lncRNA	predicted gene, 49364	ENSMUSG00000115344
Phf19	2.54893	-0.258507	0.00133699	0.0209629	protein_coding	PHD finger protein 19	ENSMUSG00000026873	74016
Aunip	2.54449	1.01137	0.000123081	0.00430396	protein_coding	aurora kinase A and ninein interacting protein	ENSMUSG00000078521	69885
Add2	2.54398	-0.289139	0.00204496	0.0283097	protein_coding	adducin 2 (beta)	ENSMUSG00000030000	11519
Gm7298	2.53931	-1.00898	0.0151726	0.0983016	protein_coding	predicted gene 7298	ENSMUSG00000108022
Fam111a	2.53922	3.44327	3.72084e-06	0.000394791	protein_coding	family with sequence similarity 111, member A	ENSMUSG00000024691	107373
Cdc25c	2.53707	3.30813	1.16421e-05	0.000821076	protein_coding	cell division cycle 25C	ENSMUSG00000044201	12532
Cenpm	2.53641	1.00577	0.000140014	0.00471512	protein_coding	centromere protein M	ENSMUSG00000068101	66570
Traip	2.53315	3.29221	3.03226e-06	0.000368646	protein_coding	TRAF-interacting protein	ENSMUSG00000032586	22036
Penk	2.53254	-0.273143	0.00139539	0.0215485	protein_coding	preproenkephalin	ENSMUSG00000045573	18619
Gm44275	2.53086	-1.36561	0.00998398	0.0761044	lncRNA	predicted gene, 44275	ENSMUSG00000107768	102640545
Ska1	2.52679	1.77098	0.000156121	0.00505957	protein_coding	spindle and kinetochore associated complex subunit 1	ENSMUSG00000036223	66468
Neil3	2.51994	1.21029	9.42406e-05	0.00356069	protein_coding	nei like 3 (E. coli)	ENSMUSG00000039396	234258
Ercc6l	2.51586	3.91544	1.92884e-06	0.000292938	protein_coding	excision repair cross-complementing rodent repair deficiency complementation group 6 like	ENSMUSG00000051220	236930
Gm14276	2.50391	0.107267	0.00074958	0.0142826	processed_pseudogene	predicted gene 14276	ENSMUSG00000082163
Mis18bp1	2.49271	3.88193	1.60555e-06	0.000279173	protein_coding	MIS18 binding protein 1	ENSMUSG00000047534	217653
Cdca2	2.49075	3.99981	1.58322e-06	0.000279173	protein_coding	cell division cycle associated 2	ENSMUSG00000048922	108912
Mcm8	2.48971	2.3063	7.45966e-05	0.00302158	protein_coding	minichromosome maintenance 8 homologous recombination repair factor	ENSMUSG00000027353	66634
Fignl1	2.48923	3.91948	4.37609e-06	0.000418457	protein_coding	fidgetin-like 1	ENSMUSG00000035455	60530
Gfpt2	2.48477	0.246553	0.000574325	0.0119421	protein_coding	glutamine fructose-6-phosphate transaminase 2	ENSMUSG00000020363	14584
Gm7324	2.47844	0.977625	0.000139899	0.00471512	protein_coding	predicted gene 7324	ENSMUSG00000049235
Gm20628	2.47813	0.141262	0.00297211	0.0356392	lncRNA	predicted gene 20628	ENSMUSG00000093656
Cdca3	2.47776	3.87689	2.36644e-06	0.000316021	protein_coding	cell division cycle associated 3	ENSMUSG00000023505	14793
Gm26737	2.46691	0.119264	0.000719877	0.013957	lncRNA	predicted gene, 26737	ENSMUSG00000097467
Mastl	2.46618	4.31037	1.4259e-06	0.000266127	protein_coding	microtubule associated serine/threonine kinase-like	ENSMUSG00000026779	67121
Drp2	2.46541	-1.59554	0.0142064	0.0946134	protein_coding	dystrophin related protein 2	ENSMUSG00000000223	13497
H4c11	2.46102	4.80304	3.04607e-06	0.000368646	protein_coding	H4 clustered histone 11	ENSMUSG00000067455	319159
Sv2b	2.45944	0.816921	0.000194937	0.00583265	protein_coding	synaptic vesicle glycoprotein 2 b	ENSMUSG00000053025	64176
Inpp4b	2.45931	1.12471	0.000161221	0.00510731	protein_coding	inositol polyphosphate-4-phosphatase, type II	ENSMUSG00000037940	234515
Kif22	2.45869	4.13051	1.6573e-06	0.000279711	protein_coding	kinesin family member 22	ENSMUSG00000030677	110033
Melk	2.45373	4.24274	1.48517e-06	0.00027389	protein_coding	maternal embryonic leucine zipper kinase	ENSMUSG00000035683	17279
Nipal1	2.45268	3.39017	3.57971e-06	0.000390809	protein_coding	NIPA-like domain containing 1	ENSMUSG00000067219	70701
Stil	2.44858	4.02917	1.54143e-05	0.000994927	protein_coding	Scl/Tal1 interrupting locus	ENSMUSG00000028718	20460
Nptx1	2.44751	0.357577	0.000638379	0.0128933	protein_coding	neuronal pentraxin 1	ENSMUSG00000025582	18164
Fbxo5	2.44418	3.52749	4.52399e-06	0.000424734	protein_coding	F-box protein 5	ENSMUSG00000019773	67141
Exo1	2.44146	3.62091	2.45985e-06	0.000320934	protein_coding	exonuclease 1	ENSMUSG00000039748	26909
Fanca	2.43888	3.60535	2.46538e-06	0.000320934	protein_coding	Fanconi anemia, complementation group A	ENSMUSG00000032815	14087
Cip2a	2.43699	4.7766	1.16331e-06	0.00024686	protein_coding	cell proliferation regulating inhibitor of protein phosphatase 2A	ENSMUSG00000033031	224171
Gm12840	2.43653	3.87365	4.74143e-05	0.00221902	lncRNA	predicted gene 12840	ENSMUSG00000086320
Trim59	2.43612	4.453	7.18404e-05	0.00294413	protein_coding	tripartite motif-containing 59	ENSMUSG00000034317	66949
Cdc6	2.43441	3.49739	3.23882e-06	0.000374422	protein_coding	cell division cycle 6	ENSMUSG00000017499	23834
Sgca	2.43284	-1.78392	0.0331603	0.156041	protein_coding	sarcoglycan, alpha (dystrophin-associated glycoprotein)	ENSMUSG00000001508	20391
Pclaf	2.42111	4.46881	4.75905e-06	0.000433661	protein_coding	PCNA clamp associated factor	ENSMUSG00000040204	68026
Ptprz1	2.41828	2.18377	2.41306e-05	0.00137429	protein_coding	protein tyrosine phosphatase, receptor type Z, polypeptide 1	ENSMUSG00000068748	19283
Pcolce2	2.41364	2.15253	2.46512e-05	0.00138863	protein_coding	procollagen C-endopeptidase enhancer 2	ENSMUSG00000015354	76477
2010110K18Rik	2.41226	-1.5113	0.0133833	0.0914918	lncRNA	RIKEN cDNA 2010110K18 gene	ENSMUSG00000097755
H2bc15	2.40952	4.35767	2.13742e-06	0.000309446	protein_coding	H2B clustered histone 15	ENSMUSG00000095217	319187
Mcm6	2.40776	5.86509	9.10589e-07	0.000210536	protein_coding	minichromosome maintenance complex component 6	ENSMUSG00000026355	17219
Olfr1388	2.403	3.23472	8.25607e-06	0.000649212	protein_coding	olfactory receptor 1388	ENSMUSG00000047702	258459
Col9a2	2.40076	2.15043	2.99583e-05	0.00161702	protein_coding	collagen, type IX, alpha 2	ENSMUSG00000028626	12840
Gm42923	2.39484	0.396817	0.00131323	0.0207177	TEC	predicted gene 42923	ENSMUSG00000105134
Asf1b	2.39123	3.65593	3.07695e-06	0.000369496	protein_coding	anti-silencing function 1B histone chaperone	ENSMUSG00000005470	66929
Cyth4	2.39041	-1.36894	0.0162432	0.102161	protein_coding	cytohesin 4	ENSMUSG00000018008	72318
Card14	2.38819	2.06969	6.85968e-05	0.00285387	protein_coding	caspase recruitment domain family, member 14	ENSMUSG00000013483	170720
Pole	2.38497	4.81474	1.52019e-06	0.00027705	protein_coding	polymerase (DNA directed), epsilon	ENSMUSG00000007080	18973
Notum	2.3849	0.186651	0.000873318	0.0157452	protein_coding	notum palmitoleoyl-protein carboxylesterase	ENSMUSG00000042988	77583
Cxcr4	2.37957	-1.1582	0.0148737	0.0973418	protein_coding	chemokine (C-X-C motif) receptor 4	ENSMUSG00000045382	12767
H2bc11	2.37941	4.85066	1.76635e-06	0.000282285	protein_coding	H2B clustered histone 11	ENSMUSG00000069300	319183
Gm10718	2.37782	1.44916	0.00579967	0.0543919	protein_coding	predicted gene 10718	ENSMUSG00000095186
H2bc14	2.37714	4.77473	1.77481e-06	0.000282285	protein_coding	H2B clustered histone 14	ENSMUSG00000114279	319186
Reep1	2.37279	-0.756427	0.0110766	0.0814399	protein_coding	receptor accessory protein 1	ENSMUSG00000052852	52250
Smyd1	2.3692	-1.54609	0.0200433	0.115167	protein_coding	SET and MYND domain containing 1	ENSMUSG00000055027	12180
Plk4	2.35394	4.0493	2.26037e-06	0.000312638	protein_coding	polo like kinase 4	ENSMUSG00000025758	20873
Mad2l1	2.35365	4.31597	1.88596e-06	0.000289261	protein_coding	MAD2 mitotic arrest deficient-like 1	ENSMUSG00000029910	56150
St8sia6	2.35052	2.37217	6.36999e-05	0.00273414	protein_coding	ST8 alpha-N-acetyl-neuraminide alpha-2,8-sialyltransferase 6	ENSMUSG00000003418	241230
Mcm3	2.345	5.70467	1.06841e-06	0.000233109	protein_coding	minichromosome maintenance complex component 3	ENSMUSG00000041859	17215
Ramp3	2.34308	1.90981	0.000107317	0.00389022	protein_coding	receptor (calcitonin) activity modifying protein 3	ENSMUSG00000041046	56089
Ptprn	2.34157	1.863	0.000192566	0.00581744	protein_coding	protein tyrosine phosphatase, receptor type, N	ENSMUSG00000026204	19275
Fanci	2.3386	3.29752	4.90154e-06	0.000441452	protein_coding	Fanconi anemia, complementation group I	ENSMUSG00000039187	208836
Ccbe1	2.33256	3.87747	6.14638e-06	0.000520293	protein_coding	collagen and calcium binding EGF domains 1	ENSMUSG00000046318	320924
Ackr3	2.3304	1.14879	0.000158575	0.00508857	protein_coding	atypical chemokine receptor 3	ENSMUSG00000044337	12778
Fosl1	2.32664	2.46208	1.99139e-05	0.00120193	protein_coding	fos-like antigen 1	ENSMUSG00000024912	14283
Trim36	2.32341	-0.413597	0.00289325	0.0351065	protein_coding	tripartite motif-containing 36	ENSMUSG00000033949	28105
Ect2	2.32136	5.32946	1.23945e-06	0.000256653	protein_coding	ect2 oncogene	ENSMUSG00000027699	13605
Lipg	2.32129	1.51789	8.28557e-05	0.00324941	protein_coding	lipase, endothelial	ENSMUSG00000053846	16891
Gm37416	2.31459	0.473166	0.00170074	0.0247847	TEC	predicted gene, 37416	ENSMUSG00000103865
H2ac4	2.31212	5.16285	3.1878e-06	0.000374422	protein_coding	H2A clustered histone 4	ENSMUSG00000061615	319172
Fxyd5	2.30709	1.84118	0.000116168	0.00411798	protein_coding	FXYD domain-containing ion transport regulator 5	ENSMUSG00000009687	18301
Brip1	2.30467	3.89713	3.19288e-06	0.000374422	protein_coding	BRCA1 interacting protein C-terminal helicase 1	ENSMUSG00000034329	237911
Olfr1033	2.30352	0.496508	0.000711405	0.0138856	protein_coding	olfactory receptor 1033	ENSMUSG00000045392	258571
Wap	2.30017	-1.06829	0.00960548	0.0745483	protein_coding	whey acidic protein	ENSMUSG00000000381	22373
Gm20667	2.29534	-0.601171	0.00428661	0.0451235	lncRNA	predicted gene 20667	ENSMUSG00000093726
H1f5	2.29385	5.77587	7.09527e-06	0.000584643	protein_coding	H1.5 linker histone, cluster member	ENSMUSG00000058773	56702
Parpbp	2.28714	2.84421	1.20215e-05	0.000837165	protein_coding	PARP1 binding protein	ENSMUSG00000035365	75317
Gen1	2.28284	2.91225	2.01459e-05	0.00120961	protein_coding	GEN1, Holliday junction 5' flap endonuclease	ENSMUSG00000051235	209334
Kifc1	2.27237	4.29522	4.37472e-06	0.000418457	protein_coding	kinesin family member C1	ENSMUSG00000079553	100502766
Zwilch	2.26752	3.89028	6.63473e-06	0.00055556	protein_coding	zwilch kinetochore protein	ENSMUSG00000032400	68014
Knstrn	2.26697	4.73042	1.99584e-06	0.000296049	protein_coding	kinetochore-localized astrin/SPAG5 binding	ENSMUSG00000027331	51944
H3c4	2.26074	3.56813	4.66506e-05	0.00219788	protein_coding	H3 clustered histone 4	ENSMUSG00000099583	319149
Serpinb2	2.25901	5.03344	2.43968e-06	0.000320934	protein_coding	serine (or cysteine) peptidase inhibitor, clade B, member 2	ENSMUSG00000062345	18788
H2ac8	2.25621	3.24069	8.98093e-05	0.0034522	protein_coding	H2A clustered histone 8	ENSMUSG00000069272	319166
Plac9a	2.25391	-1.32568	0.0121173	0.0864215	protein_coding	placenta specific 9a	ENSMUSG00000095304	211623
Lum	2.25083	-1.09335	0.011179	0.0818792	protein_coding	lumican	ENSMUSG00000036446	17022
Ska3	2.24847	2.78201	4.72397e-05	0.00221755	protein_coding	spindle and kinetochore associated complex subunit 3	ENSMUSG00000021965	219114
Kif20b	2.24592	4.84782	3.99509e-06	0.000407158	protein_coding	kinesin family member 20B	ENSMUSG00000024795	240641
Gm46223	2.24114	3.05066	0.00633761	0.0574615	processed_pseudogene	predicted gene, 46223	ENSMUSG00000110720
Dna2	2.23554	2.58723	1.93816e-05	0.00119181	protein_coding	DNA replication helicase/nuclease 2	ENSMUSG00000036875	327762
Gm8251	2.22525	-1.08745	0.0179638	0.108532	protein_coding	predicted gene 8251	ENSMUSG00000091844	102636082
Gm44206	2.22323	1.3314	0.000157457	0.00507743	lncRNA	predicted gene, 44206	ENSMUSG00000107429
Gm42653	2.22297	0.865905	0.000358812	0.00872414	TEC	predicted gene 42653	ENSMUSG00000106549
Prim1	2.21943	3.90985	3.65808e-06	0.000390809	protein_coding	DNA primase, p49 subunit	ENSMUSG00000025395	19075
Hmgb2	2.21842	4.22801	5.44857e-06	0.000474179	protein_coding	high mobility group box 2	ENSMUSG00000054717	97165
Msln	2.21828	6.81944	2.00666e-06	0.000296049	protein_coding	mesothelin	ENSMUSG00000063011	56047
H4c1	2.21661	5.24414	1.04397e-05	0.000766454	protein_coding	H4 clustered histone 1	ENSMUSG00000060093	326619
Pola1	2.21348	5.31537	4.68485e-06	0.000431982	protein_coding	polymerase (DNA directed), alpha 1	ENSMUSG00000006678	18968
Prl2c3	2.21266	6.38037	3.47154e-06	0.000388599	protein_coding	prolactin family 2, subfamily c, member 3	ENSMUSG00000056457	18812
Prl2c3	2.21266	6.38037	3.47154e-06	0.000388599	protein_coding	prolactin family 2, subfamily c, member 3	ENSMUSG00000056457	26421
Kif18a	2.21002	3.6396	7.91557e-06	0.000628821	protein_coding	kinesin family member 18A	ENSMUSG00000027115	228421
Cdh15	2.2024	0.0638823	0.00887765	0.070779	protein_coding	cadherin 15	ENSMUSG00000031962	12555
Gm45399	2.20187	-1.35661	0.0138873	0.0935778	TEC	predicted gene 45399	ENSMUSG00000109940
Tacc3	2.20068	5.34898	1.72162e-06	0.000282285	protein_coding	transforming, acidic coiled-coil containing protein 3	ENSMUSG00000037313	21335
H3c13	2.20036	4.70422	1.41836e-05	0.00093497	protein_coding	H3 clustered histone 13	ENSMUSG00000074403	319154
Tmprss11d	2.19954	-0.639804	0.00522521	0.0510686	protein_coding	transmembrane protease, serine 11d	ENSMUSG00000061259	231382
Gm15396	2.19847	-1.14854	0.0102579	0.0774263	lncRNA	predicted gene 15396	ENSMUSG00000109491
Hsd11b2	2.19385	-0.316003	0.003031	0.0361261	protein_coding	hydroxysteroid 11-beta dehydrogenase 2	ENSMUSG00000031891	15484
Sgo2a	2.1889	4.61415	2.77843e-06	0.000352792	protein_coding	shugoshin 2A	ENSMUSG00000026039	68549
Dtl	2.18598	4.43255	3.43066e-06	0.000387915	protein_coding	denticleless E3 ubiquitin protein ligase	ENSMUSG00000037474	76843
Tmem119	2.18178	1.69937	0.000102224	0.0037884	protein_coding	transmembrane protein 119	ENSMUSG00000054675	231633
Rad51ap1	2.18031	2.43233	6.75913e-05	0.00285302	protein_coding	RAD51 associated protein 1	ENSMUSG00000030346	19362
Gm9115	2.17739	-0.320868	0.00579983	0.0543919	processed_pseudogene	predicted gene 9115	ENSMUSG00000080845
Gm2115	2.17552	-1.20642	0.0285082	0.143186	protein_coding	predicted gene 2115	ENSMUSG00000097789	100039239
Pglyrp1	2.17222	3.90198	1.88077e-05	0.00117043	protein_coding	peptidoglycan recognition protein 1	ENSMUSG00000030413	21946
Gas7	2.17141	0.626495	0.00181851	0.0260116	protein_coding	growth arrest specific 7	ENSMUSG00000033066	14457
Brca2	2.16653	3.86448	1.85706e-05	0.00116469	protein_coding	breast cancer 2, early onset	ENSMUSG00000041147	12190
Klk1b8	2.16367	-1.00956	0.00858228	0.0691717	protein_coding	kallikrein 1-related peptidase b8	ENSMUSG00000063089	16624
B3galt5	2.16293	1.17956	0.000232114	0.00654949	protein_coding	UDP-Gal:betaGlcNAc beta 1,3-galactosyltransferase, polypeptide 5	ENSMUSG00000074892	93961
H2ac15	2.16065	3.94336	7.17567e-05	0.00294413	protein_coding	H2A clustered histone 15	ENSMUSG00000063021	319169
Cdt1	2.16055	3.74982	9.11679e-06	0.000701787	protein_coding	chromatin licensing and DNA replication factor 1	ENSMUSG00000006585	67177
Smc2	2.15768	6.1309	1.59778e-06	0.000279173	protein_coding	structural maintenance of chromosomes 2	ENSMUSG00000028312	14211
Ccnf	2.1573	4.69315	2.88425e-06	0.000363252	protein_coding	cyclin F	ENSMUSG00000072082	12449
Gm6724	2.15342	-1.05593	0.0199752	0.114989	processed_pseudogene	predicted gene 6724	ENSMUSG00000118145
H2bc8	2.15248	5.68649	1.98818e-06	0.000296049	protein_coding	H2B clustered histone 8	ENSMUSG00000058385	319181
Ncapd2	2.1504	4.62005	3.10678e-06	0.000370209	protein_coding	non-SMC condensin I complex, subunit D2	ENSMUSG00000038252	68298
Unc5c	2.14476	1.14465	0.000285294	0.00759917	protein_coding	unc-5 netrin receptor C	ENSMUSG00000059921	22253
Gm43305	2.14248	6.35604	0.000752401	0.0143187	lncRNA	predicted gene 43305	ENSMUSG00000105703
Gpr68	2.1361	-1.41135	0.0180081	0.108757	protein_coding	G protein-coupled receptor 68	ENSMUSG00000047415	238377
Gm4739	2.1361	3.90002	4.59104e-06	0.000428432	processed_pseudogene	predicted gene 4739	ENSMUSG00000112808
Rgs9	2.13559	-1.28736	0.017416	0.106806	protein_coding	regulator of G-protein signaling 9	ENSMUSG00000020599	19739
Chn2	2.13391	0.526616	0.000856585	0.0155379	protein_coding	chimerin 2	ENSMUSG00000004633	69993
Pecam1	2.13025	-0.985654	0.0106925	0.079672	protein_coding	platelet/endothelial cell adhesion molecule 1	ENSMUSG00000020717	18613
Arhgef39	2.12475	1.85551	7.94926e-05	0.00312703	protein_coding	Rho guanine nucleotide exchange factor (GEF) 39	ENSMUSG00000051517	230098
Bpifb4	2.12409	-1.33411	0.0284822	0.143186	protein_coding	BPI fold containing family B, member 4	ENSMUSG00000074665	381399
Slc25a48	2.12133	5.58073	0.000289229	0.00768515	protein_coding	solute carrier family 25, member 48	ENSMUSG00000021509	328258
Cstdc5	2.11883	-1.43601	0.0192959	0.112925	protein_coding	cystatin domain containing 5	ENSMUSG00000071561	100034684
H4c2	2.11313	4.32804	7.8845e-06	0.000628821	protein_coding	H4 clustered histone 2	ENSMUSG00000069266	326620
Bmp8a	2.11105	-0.636382	0.0140156	0.0939084	protein_coding	bone morphogenetic protein 8a	ENSMUSG00000032726	12163
Csn2	2.11093	0.403081	0.00104489	0.0177482	protein_coding	casein beta	ENSMUSG00000063157	12991
Il1rn	2.10976	1.2399	0.000258351	0.00703359	protein_coding	interleukin 1 receptor antagonist	ENSMUSG00000026981	16181
Incenp	2.10882	4.81173	7.71374e-06	0.000619138	protein_coding	inner centromere protein	ENSMUSG00000024660	16319
H2bc12	2.10799	5.5917	2.54695e-06	0.000328791	protein_coding	H2B clustered histone 12	ENSMUSG00000062727	319184
Egr3	2.09996	0.94879	0.0103307	0.0776482	protein_coding	early growth response 3	ENSMUSG00000033730	13655
Gzmd	2.0957	-1.72292	0.0300176	0.147059	protein_coding	granzyme D	ENSMUSG00000059256	14941
Mx1	2.09431	-1.72385	0.037977	0.169442	polymorphic_pseudogene	MX dynamin-like GTPase 1	ENSMUSG00000000386
Capn6	2.09347	-0.854913	0.00941442	0.0736064	protein_coding	calpain 6	ENSMUSG00000067276	12338
Wdr62	2.09181	1.98618	0.000115308	0.00409687	protein_coding	WD repeat domain 62	ENSMUSG00000037020	233064
Ncf2	2.09067	-1.6351	0.0456126	0.187175	protein_coding	neutrophil cytosolic factor 2	ENSMUSG00000026480	17970
Lockd	2.08641	0.544005	0.000964385	0.0168931	lncRNA	lncRNA downstream of Cdkn1b	ENSMUSG00000098318
Xkr5	2.08612	-0.889792	0.008076	0.0669035	protein_coding	X-linked Kx blood group related 5	ENSMUSG00000039814	319581
Selenbp1	2.07927	0.332737	0.00125906	0.0202171	protein_coding	selenium binding protein 1	ENSMUSG00000068874	20341
Evi2a	2.07927	-1.23583	0.0181409	0.109092	protein_coding	ecotropic viral integration site 2a	ENSMUSG00000078771	14017
Gm34256	2.07568	-1.38286	0.0188962	0.111486	lncRNA	predicted gene, 34256	ENSMUSG00000116793
Cdc45	2.07388	3.44129	1.17329e-05	0.00082242	protein_coding	cell division cycle 45	ENSMUSG00000000028	12544
Lepr	2.07276	-1.08262	0.034797	0.160574	protein_coding	leptin receptor	ENSMUSG00000057722	16847
Dhfr	2.07247	3.80845	6.74482e-06	0.000560525	protein_coding	dihydrofolate reductase	ENSMUSG00000021707	13361
Wnt7a	2.06984	1.13994	0.000481266	0.0106809	protein_coding	wingless-type MMTV integration site family, member 7A	ENSMUSG00000030093	22421
Gm42428	2.06731	4.75103	0.0005199	0.0111394	lncRNA	predicted gene 42428	ENSMUSG00000105353
Hmgn2	2.06403	4.8645	4.73659e-06	0.000433661	protein_coding	high mobility group nucleosomal binding domain 2	ENSMUSG00000003038	15331
Ncaph	2.05849	4.91806	3.59732e-06	0.000390809	protein_coding	non-SMC condensin I complex, subunit H	ENSMUSG00000034906	215387
Spc25	2.05837	3.39099	1.01214e-05	0.000753803	protein_coding	SPC25, NDC80 kinetochore complex component, homolog (S. cerevisiae)	ENSMUSG00000005233	66442
	2.05805	5.1974	0.00013324	0.00454629	lncRNA	novel transcript	ENSMUSG00000115801
Gm15854	2.05681	1.62048	0.000226525	0.00643873	unprocessed_pseudogene	predicted gene 15854	ENSMUSG00000083120
Slfn9	2.05041	4.75479	3.84395e-06	0.000399749	protein_coding	schlafen 9	ENSMUSG00000069793	237886
Lman1l	2.04712	-1.67887	0.049742	0.196972	protein_coding	lectin, mannose-binding 1 like	ENSMUSG00000056271	235416
Klra2	2.04705	-0.157814	0.00294247	0.0355552	protein_coding	killer cell lectin-like receptor, subfamily A, member 2	ENSMUSG00000030187	16633
Brca1	2.04625	4.63675	4.10304e-06	0.000410025	protein_coding	breast cancer 1, early onset	ENSMUSG00000017146	12189
H3c10	2.04376	4.64637	3.34898e-05	0.00173508	protein_coding	H3 clustered histone 10	ENSMUSG00000101355	319152
A330032B11Rik	2.04358	-0.916268	0.104962	0.298886	lncRNA	RIKEN cDNA A330032B11 gene	ENSMUSG00000097591	319931
Gm45837	2.04201	1.7039	0.00152047	0.0229699	protein_coding	predicted gene 45837	ENSMUSG00000030653	207728
Pax8	2.04188	-0.394509	0.00419725	0.0446257	protein_coding	paired box 8	ENSMUSG00000026976	18510
Wdhd1	2.03938	4.15141	5.56817e-06	0.000476556	protein_coding	WD repeat and HMG-box DNA binding protein 1	ENSMUSG00000037572	218973
Pglyrp2	2.03482	-0.914316	0.0135626	0.0922451	protein_coding	peptidoglycan recognition protein 2	ENSMUSG00000079563	57757
Areg	2.02793	5.5365	5.34038e-06	0.000470045	protein_coding	amphiregulin	ENSMUSG00000029378	11839
Lrrc26	2.0253	1.51871	0.00046711	0.0105174	protein_coding	leucine rich repeat containing 26	ENSMUSG00000026961	227618
Tnnc1	2.02243	0.989605	0.000915706	0.0162861	protein_coding	troponin C, cardiac/slow skeletal	ENSMUSG00000091898	21924
Nsl1	2.0221	2.31359	0.000298996	0.00785043	protein_coding	NSL1, MIS12 kinetochore complex component	ENSMUSG00000062510	381318
Psg29	2.02063	-1.02393	0.0119518	0.0855171	protein_coding	pregnancy-specific glycoprotein 29	ENSMUSG00000023159	114872
Actn3	2.01954	-0.701578	0.00930487	0.0732378	protein_coding	actinin alpha 3	ENSMUSG00000006457	11474
Ppp1r14c	2.01796	1.97491	0.000101621	0.00377509	protein_coding	protein phosphatase 1, regulatory inhibitor subunit 14C	ENSMUSG00000040653	76142
Xylt1	2.01775	-0.649871	0.00782269	0.0657517	protein_coding	xylosyltransferase 1	ENSMUSG00000030657	233781
Cenpk	2.01508	1.42977	0.000246384	0.00686463	protein_coding	centromere protein K	ENSMUSG00000021714	60411
Rbp7	2.01124	0.0960356	0.00241625	0.0314011	protein_coding	retinol binding protein 7, cellular	ENSMUSG00000028996	63954
Fstl1	2.0099	5.12921	4.04107e-06	0.000409152	protein_coding	follistatin-like 1	ENSMUSG00000022816	14314
Cenph	2.00914	2.31052	5.73234e-05	0.00255172	protein_coding	centromere protein H	ENSMUSG00000045273	26886
Nid1	2.00704	5.60165	1.31159e-05	0.000879563	protein_coding	nidogen 1	ENSMUSG00000005397	18073
Mab21l4	2.00559	1.3433	0.000303575	0.00794029	protein_coding	mab-21-like 4	ENSMUSG00000034159	71874
F5	2.00101	2.45969	0.000285502	0.00759917	protein_coding	coagulation factor V	ENSMUSG00000026579	14067
Erfe	1.99882	2.59603	4.53716e-05	0.00217601	protein_coding	erythroferrone	ENSMUSG00000047443	227358
Gm42503	1.9964	-1.64875	0.0385975	0.170967	TEC	predicted gene 42503	ENSMUSG00000104708
Gins1	1.99155	1.96045	0.000359305	0.00872414	protein_coding	GINS complex subunit 1 (Psf1 homolog)	ENSMUSG00000027454	69270
H2bc3	1.9903	5.71386	3.09099e-05	0.00165742	protein_coding	H2B clustered histone 3	ENSMUSG00000075031	319178
Gm45397	1.98733	1.95628	0.00019265	0.00581744	lncRNA	predicted gene 45397	ENSMUSG00000109973
Tnnt1	1.98725	-0.401356	0.0121448	0.0864657	protein_coding	troponin T1, skeletal, slow	ENSMUSG00000064179	21955
Rrm1	1.98532	6.79399	2.98772e-06	0.000368646	protein_coding	ribonucleotide reductase M1	ENSMUSG00000030978	20133
Plek	1.98361	-1.4134	0.0246587	0.131674	protein_coding	pleckstrin	ENSMUSG00000020120	56193
Phyhipl	1.98108	-1.17832	0.0429301	0.181673	protein_coding	phytanoyl-CoA hydroxylase interacting protein-like	ENSMUSG00000037747	70911
Phyhipl	1.98108	-1.17832	0.0429301	0.181673	protein_coding	phytanoyl-CoA hydroxylase interacting protein-like	ENSMUSG00000037747	319646
Krt79	1.97655	0.533918	0.00119965	0.0196031	protein_coding	keratin 79	ENSMUSG00000061397	223917
Cdkn2c	1.97092	3.21168	0.000129073	0.00446312	protein_coding	cyclin dependent kinase inhibitor 2C	ENSMUSG00000028551	12580
Adam19	1.96671	1.91686	0.000238539	0.00669421	protein_coding	a disintegrin and metallopeptidase domain 19 (meltrin beta)	ENSMUSG00000011256	11492
Kcnn4	1.96589	5.65811	3.3921e-06	0.000386998	protein_coding	potassium intermediate/small conductance calcium-activated channel, subfamily N, member 4	ENSMUSG00000054342	16534
U6	1.96531	0.136987	0.0265473	0.137494	snRNA	U6 spliceosomal RNA	ENSMUSG00000118838	115490325
1110002E22Rik	1.96155	0.240265	0.00715596	0.0621138	protein_coding	RIKEN cDNA 1110002E22 gene	ENSMUSG00000090066	102634333
Tnfsf9	1.9601	0.102622	0.0023362	0.0306974	protein_coding	tumor necrosis factor (ligand) superfamily, member 9	ENSMUSG00000035678	21950
Cenpp	1.95933	1.79299	0.000161198	0.00510731	protein_coding	centromere protein P	ENSMUSG00000021391	66336
Atad2	1.95873	5.96458	7.66284e-06	0.000618256	protein_coding	ATPase family, AAA domain containing 2	ENSMUSG00000022360	70472
Gm10182	1.95669	1.04213	0.000487832	0.0107497	processed_pseudogene	predicted pseudogene 10182	ENSMUSG00000094627
Dpf1	1.9561	-0.933075	0.0324285	0.154456	protein_coding	D4, zinc and double PHD fingers family 1	ENSMUSG00000030584	29861
Cenpn	1.95579	2.56918	4.93719e-05	0.00228304	protein_coding	centromere protein N	ENSMUSG00000031756	72155
Gas2l3	1.95539	4.09185	9.43147e-06	0.00071811	protein_coding	growth arrest-specific 2 like 3	ENSMUSG00000074802	237436
Pold1	1.95442	3.78518	1.04365e-05	0.000766454	protein_coding	polymerase (DNA directed), delta 1, catalytic subunit	ENSMUSG00000038644	18971
Atp10a	1.95313	3.65675	2.56442e-05	0.00142385	protein_coding	ATPase, class V, type 10A	ENSMUSG00000025324	11982
Arhgap11a	1.95289	5.17632	4.4979e-06	0.000424734	protein_coding	Rho GTPase activating protein 11A	ENSMUSG00000041219	228482
Lig1	1.95223	4.69037	5.53329e-06	0.000476556	protein_coding	ligase I, DNA, ATP-dependent	ENSMUSG00000056394	16881
Eomes	1.95006	-1.67092	0.0346036	0.160061	protein_coding	eomesodermin	ENSMUSG00000032446	13813
Cilp	1.94545	-0.973451	0.0146323	0.0964962	protein_coding	cartilage intermediate layer protein, nucleotide pyrophosphohydrolase	ENSMUSG00000042254	214425
Abcb1a	1.94496	-0.103628	0.00332459	0.0384625	protein_coding	ATP-binding cassette, sub-family B (MDR/TAP), member 1A	ENSMUSG00000040584	18671
Mef2c	1.94216	0.12641	0.00292169	0.0353592	protein_coding	myocyte enhancer factor 2C	ENSMUSG00000005583	17260
Cenpw	1.94198	2.30719	9.88373e-05	0.00368937	protein_coding	centromere protein W	ENSMUSG00000075266	66311
Inpp5d	1.94131	0.0856495	0.00536487	0.0517158	protein_coding	inositol polyphosphate-5-phosphatase D	ENSMUSG00000026288	16331
Klra1	1.94103	0.907273	0.000692202	0.0136611	protein_coding	killer cell lectin-like receptor, subfamily A, member 1	ENSMUSG00000079853	16627
Gpr63	1.93932	-0.61105	0.0108175	0.0802943	protein_coding	G protein-coupled receptor 63	ENSMUSG00000040372	81006
Nrxn1	1.93821	1.97054	0.00036543	0.00885897	protein_coding	neurexin I	ENSMUSG00000024109	18189
Ulbp1	1.93546	5.15821	5.39944e-06	0.000472558	protein_coding	UL16 binding protein 1	ENSMUSG00000079685	77777
Ptgs2os2	1.93539	-0.536811	0.00692492	0.0606753	lncRNA	prostaglandin-endoperoxide synthase 2, opposite strand 2	ENSMUSG00000097754	102639566
2310057J18Rik	1.93494	2.7805	4.6679e-05	0.00219788	protein_coding	RIKEN cDNA 2310057J18 gene	ENSMUSG00000015519	67719
Dscc1	1.92915	1.175	0.000513926	0.0110768	protein_coding	DNA replication and sister chromatid cohesion 1	ENSMUSG00000022422	72107
Fancb	1.92907	1.69537	0.000183708	0.00564646	protein_coding	Fanconi anemia, complementation group B	ENSMUSG00000047757	237211
Gm49980	1.92573	4.81598	0.000208639	0.00607084	lncRNA	predicted gene, 49980	ENSMUSG00000117465
Arhgap19	1.92539	3.27547	2.60546e-05	0.00144147	protein_coding	Rho GTPase activating protein 19	ENSMUSG00000025154	71085
Prss22	1.92008	2.25921	8.40211e-05	0.00327851	protein_coding	protease, serine 22	ENSMUSG00000045027	70835
Nptxr	1.91881	0.579829	0.00592778	0.0550193	protein_coding	neuronal pentraxin receptor	ENSMUSG00000022421	73340
H2bc18	1.91626	5.8403	1.03901e-05	0.000766454	protein_coding	H2B clustered histone 18	ENSMUSG00000105827	319189
Ereg	1.91589	3.84384	1.1294e-05	0.000802545	protein_coding	epiregulin	ENSMUSG00000029377	13874
Mcm2	1.91214	5.64636	4.14411e-06	0.000410025	protein_coding	minichromosome maintenance complex component 2	ENSMUSG00000002870	17216
H2ac18	1.91095	5.69177	7.70739e-05	0.0030772	protein_coding	H2A clustered histone 18	ENSMUSG00000064220	15267
Mcm4	1.90972	5.9775	5.11381e-06	0.000457908	protein_coding	minichromosome maintenance complex component 4	ENSMUSG00000022673	17217
Gm10801	1.90724	2.3528	0.00015973	0.00508997	protein_coding	predicted gene 10801	ENSMUSG00000075015
Prrg1	1.90406	1.55136	0.000476429	0.010604	protein_coding	proline rich Gla (G-carboxyglutamic acid) 1	ENSMUSG00000047996	546336
Ndor1	1.90386	1.1341	0.100444	0.292093	protein_coding	NADPH dependent diflavin oxidoreductase 1	ENSMUSG00000115018
Gm2423	1.90269	-1.6461	0.0942877	0.282281	processed_pseudogene	predicted gene 2423	ENSMUSG00000061724
Adnp	1.90216	2.96217	0.00663281	0.0588481	protein_coding	activity-dependent neuroprotective protein	ENSMUSG00000051149	11538
Kifc5b	1.90109	3.35125	2.03303e-05	0.00121597	protein_coding	kinesin family member C5B	ENSMUSG00000024301	16580
Gm20186	1.89956	4.41725	6.85311e-05	0.00285387	lncRNA	predicted gene, 20186	ENSMUSG00000106874
Col5a1	1.89853	4.84789	1.5266e-05	0.000989482	protein_coding	collagen, type V, alpha 1	ENSMUSG00000026837	12831
Olr1	1.89675	-1.64545	0.0566817	0.212267	protein_coding	oxidized low density lipoprotein (lectin-like) receptor 1	ENSMUSG00000030162	108078
Tmem182	1.89464	-0.68163	0.0102612	0.0774263	protein_coding	transmembrane protein 182	ENSMUSG00000079588	381339
Tyms	1.88981	4.698	9.46886e-06	0.00071811	protein_coding	thymidylate synthase	ENSMUSG00000025747	22171
Hgf	1.88678	-0.43257	0.0255004	0.134044	protein_coding	hepatocyte growth factor	ENSMUSG00000028864	15234
Slc6a17	1.88633	0.783125	0.00127609	0.0203793	protein_coding	solute carrier family 6 (neurotransmitter transporter), member 17	ENSMUSG00000027894	229706
Idi1-ps1	1.88453	1.21322	0.00114181	0.0188379	processed_pseudogene	isopentenyl-diphosphate delta isomerase, pseudogene 1	ENSMUSG00000083287
Ccne1	1.87782	4.14072	1.10802e-05	0.000794647	protein_coding	cyclin E1	ENSMUSG00000002068	12447
Slit3	1.87778	1.20841	0.00176667	0.0254492	protein_coding	slit guidance ligand 3	ENSMUSG00000056427	20564
Tnfaip8l1	1.87738	1.89704	0.000305542	0.00794029	protein_coding	tumor necrosis factor, alpha-induced protein 8-like 1	ENSMUSG00000044469	66443
Wdr90	1.87284	3.66663	1.35791e-05	0.00089899	protein_coding	WD repeat domain 90	ENSMUSG00000073434	106618
Scml2	1.87046	-0.977825	0.0156518	0.100191	protein_coding	Scm polycomb group protein like 2	ENSMUSG00000000037	107815
Lrp8	1.86682	3.74535	3.2951e-05	0.0017129	protein_coding	low density lipoprotein receptor-related protein 8, apolipoprotein e receptor	ENSMUSG00000028613	16975
Cdh23	1.86591	0.197854	0.00679759	0.0599667	protein_coding	cadherin 23 (otocadherin)	ENSMUSG00000012819	22295
Sema7a	1.86279	1.04467	0.000653964	0.0131225	protein_coding	sema domain, immunoglobulin domain (Ig), and GPI membrane anchor, (semaphorin) 7A	ENSMUSG00000038264	20361
Prune2	1.86276	2.14205	0.000320439	0.00815093	protein_coding	prune homolog 2	ENSMUSG00000039126	353211
H3c11	1.86225	4.89113	3.09209e-05	0.00165742	protein_coding	H3 clustered histone 11	ENSMUSG00000101972	319153
Gm43798	1.85998	-1.03673	0.0346927	0.160329	TEC	predicted gene 43798	ENSMUSG00000106675
Gm16196	1.85901	-1.06469	0.0337625	0.157915	lncRNA	predicted gene 16196	ENSMUSG00000086154
Nup210l	1.85596	-0.108494	0.00441962	0.0462055	protein_coding	nucleoporin 210-like	ENSMUSG00000027939	77595
Egln3	1.8557	1.85138	0.000185911	0.00568036	protein_coding	egl-9 family hypoxia-inducible factor 3	ENSMUSG00000035105	112407
Ror2	1.85317	-0.893772	0.015221	0.0984917	protein_coding	receptor tyrosine kinase-like orphan receptor 2	ENSMUSG00000021464	26564
Pipox	1.85259	-0.127404	0.00429454	0.0451334	protein_coding	pipecolic acid oxidase	ENSMUSG00000017453	19193
Bdkrb2	1.85133	1.84332	0.000279541	0.00746614	protein_coding	bradykinin receptor, beta 2	ENSMUSG00000021070	12062
Tspan15	1.84659	1.3247	0.00213167	0.0289918	protein_coding	tetraspanin 15	ENSMUSG00000037031	70423
Lypd3	1.84463	5.10373	7.19918e-06	0.000590066	protein_coding	Ly6/Plaur domain containing 3	ENSMUSG00000057454	72434
Ccl6	1.839	1.43435	0.000910031	0.0162038	protein_coding	chemokine (C-C motif) ligand 6	ENSMUSG00000018927	20305
Gm42427	1.83842	7.92948	0.000781625	0.0145814	TEC	predicted gene 42427	ENSMUSG00000105263
Chst13	1.83714	-1.19818	0.0390672	0.17188	protein_coding	carbohydrate sulfotransferase 13	ENSMUSG00000056643	71797
Ncald	1.83374	0.396064	0.00507043	0.0502348	protein_coding	neurocalcin delta	ENSMUSG00000051359	52589
H2ac6	1.8335	3.3827	0.000106331	0.0038757	protein_coding	H2A clustered histone 6	ENSMUSG00000069270	319164
Timeless	1.83181	3.80748	1.51158e-05	0.000983862	protein_coding	timeless circadian clock 1	ENSMUSG00000039994	21853
Cenps	1.83029	1.62703	0.000589585	0.0121862	protein_coding	centromere protein S	ENSMUSG00000073705	69928
Emp3	1.83016	0.23364	0.00341217	0.0390384	protein_coding	epithelial membrane protein 3	ENSMUSG00000040212	13732
Tmem252	1.82984	-0.442928	0.0113055	0.0822607	protein_coding	transmembrane protein 252	ENSMUSG00000048572	226040
Gm42743	1.82098	4.09819	0.000436807	0.00999495	lncRNA	predicted gene 42743	ENSMUSG00000050936
Upp1	1.81484	2.77745	5.50666e-05	0.00247976	protein_coding	uridine phosphorylase 1	ENSMUSG00000020407	22271
H2ac20	1.81467	3.9447	4.56408e-05	0.00217873	protein_coding	H2A clustered histone 20	ENSMUSG00000068855	319176
Klhl41	1.81371	-1.05405	0.018461	0.110331	protein_coding	kelch-like 41	ENSMUSG00000075307	228003
Haus5	1.81085	3.01072	4.59317e-05	0.00217873	protein_coding	HAUS augmin-like complex, subunit 5	ENSMUSG00000078762	71909
Zgrf1	1.8088	2.94357	4.53621e-05	0.00217601	protein_coding	zinc finger, GRF-type containing 1	ENSMUSG00000051278	71643
Egr2	1.80783	0.593987	0.00163943	0.024187	protein_coding	early growth response 2	ENSMUSG00000037868	13654
Pde3b	1.80748	3.26277	3.38811e-05	0.00174038	protein_coding	phosphodiesterase 3B, cGMP-inhibited	ENSMUSG00000030671	18576
Hells	1.80437	5.47267	7.32365e-06	0.000593983	protein_coding	helicase, lymphoid specific	ENSMUSG00000025001	15201
Lrrc17	1.80422	-1.02621	0.0201321	0.115406	protein_coding	leucine rich repeat containing 17	ENSMUSG00000039883	74511
Dnph1	1.80395	1.79317	0.000306007	0.00794029	protein_coding	2'-deoxynucleoside 5'-phosphate N-hydrolase 1	ENSMUSG00000040658	381101
Gm10010	1.80147	-1.43605	0.0536167	0.205334	lncRNA	predicted gene 10010	ENSMUSG00000056771
Hmgn2l6	1.79897	-1.45522	0.0554658	0.209566	processed_pseudogene	high-mobility group nucleosomal binding domain 2-like 6	ENSMUSG00000085466
Nrm	1.79816	2.52503	9.0134e-05	0.0034561	protein_coding	nurim (nuclear envelope membrane protein)	ENSMUSG00000059791	106582
Cd53	1.79763	0.707531	0.00279914	0.0343162	protein_coding	CD53 antigen	ENSMUSG00000040747	12508
Gm47551	1.79641	1.10651	0.00107275	0.018063	lncRNA	predicted gene, 47551	ENSMUSG00000114458
Clstn2	1.7964	-0.669111	0.0544535	0.207207	protein_coding	calsyntenin 2	ENSMUSG00000032452	64085
Ung	1.79153	2.71169	7.95332e-05	0.00312703	protein_coding	uracil DNA glycosylase	ENSMUSG00000029591	22256
Gm49373	1.78833	-1.57131	0.0400831	0.173965	protein_coding	predicted gene, 49373	ENSMUSG00000111692
H1f3	1.78527	6.50168	1.2316e-05	0.000839044	protein_coding	H1.3 linker histone, cluster member	ENSMUSG00000052565	14957
Vmn2r79	1.77981	-0.908838	0.0276952	0.14122	protein_coding	vomeronasal 2, receptor 79	ENSMUSG00000090362	621430
Tnfsf10	1.77897	0.594558	0.00199478	0.0277388	protein_coding	tumor necrosis factor (ligand) superfamily, member 10	ENSMUSG00000039304	22035
Gjc1	1.77764	0.507549	0.00202977	0.0281276	protein_coding	gap junction protein, gamma 1	ENSMUSG00000034520	14615
Scgb2b27	1.77414	-0.738294	0.013082	0.0903896	protein_coding	secretoglobin, family 2B, member 27	ENSMUSG00000066584	233099
Gm16046	1.76423	-1.02337	0.01989	0.114669	lncRNA	predicted gene 16046	ENSMUSG00000085705
Chaf1a	1.7607	4.92645	1.35574e-05	0.00089899	protein_coding	chromatin assembly factor 1, subunit A (p150)	ENSMUSG00000002835	27221
Clmp	1.75937	0.692574	0.0016076	0.0238996	protein_coding	CXADR-like membrane protein	ENSMUSG00000032024	71566
	1.75876	-1.78709	0.0563757	0.211603	snoRNA		ENSMUSG00000119144	115489379
Gm47865	1.75685	-0.152102	0.00821397	0.0676823	lncRNA	predicted gene, 47865	ENSMUSG00000112137
Acsbg1	1.75552	2.4514	0.000166042	0.00523283	protein_coding	acyl-CoA synthetase bubblegum family member 1	ENSMUSG00000032281	94180
Grem1	1.7543	1.00951	0.00092682	0.016446	protein_coding	gremlin 1, DAN family BMP antagonist	ENSMUSG00000074934	23892
Fras1	1.7501	-0.767902	0.024445	0.130894	protein_coding	Fraser extracellular matrix complex subunit 1	ENSMUSG00000034687	231470
Lipo3	1.74867	-1.75191	0.0551406	0.208857	protein_coding	lipase, member O3	ENSMUSG00000024766	381236
Cdca5	1.74002	3.22992	4.91356e-05	0.00227892	protein_coding	cell division cycle associated 5	ENSMUSG00000024791	67849
Cdh11	1.73321	2.77374	7.75468e-05	0.00307904	protein_coding	cadherin 11	ENSMUSG00000031673	12552
Hnrnpa3	1.73253	6.65399	0.0017055	0.0248075	protein_coding	heterogeneous nuclear ribonucleoprotein A3	ENSMUSG00000059005	229279
Lmnb1	1.73218	5.14018	1.93878e-05	0.00119181	protein_coding	lamin B1	ENSMUSG00000024590	16906
Gm5886	1.7319	1.71246	0.00105797	0.0179116	transcribed_unprocessed_pseudogene	predicted gene 5886	ENSMUSG00000108106	545886
Pi15	1.73138	2.67578	0.000125198	0.00434852	protein_coding	peptidase inhibitor 15	ENSMUSG00000067780	94227
Plagl1	1.72978	-0.272343	0.0209651	0.118313	protein_coding	pleiomorphic adenoma gene-like 1	ENSMUSG00000019817	22634
Tcf19	1.72965	4.17149	1.7546e-05	0.00110893	protein_coding	transcription factor 19	ENSMUSG00000050410	106795
Col1a1	1.72634	5.02164	0.000692269	0.0136611	protein_coding	collagen, type I, alpha 1	ENSMUSG00000001506	12842
Pcdhgc5	1.72591	0.150575	0.00440996	0.0461586	protein_coding	protocadherin gamma subfamily C, 5	ENSMUSG00000102543	93708
Blm	1.72235	3.72273	2.33043e-05	0.00135079	protein_coding	Bloom syndrome, RecQ like helicase	ENSMUSG00000030528	12144
Loxl2	1.72141	4.58	3.18121e-05	0.00167713	protein_coding	lysyl oxidase-like 2	ENSMUSG00000034205	94352
Cdhr1	1.71838	2.74708	0.000813767	0.0149894	protein_coding	cadherin-related family member 1	ENSMUSG00000021803	170677
Cd44	1.71757	8.45059	8.62711e-05	0.00335149	protein_coding	CD44 antigen	ENSMUSG00000005087	12505
Camk1d	1.71672	-0.545244	0.0163244	0.102563	protein_coding	calcium/calmodulin-dependent protein kinase ID	ENSMUSG00000039145	227541
Abcc4	1.71667	3.85161	0.000200099	0.00592104	protein_coding	ATP-binding cassette, sub-family C (CFTR/MRP), member 4	ENSMUSG00000032849	239273
Galnt6	1.71525	-1.39478	0.0370322	0.166715	protein_coding	polypeptide N-acetylgalactosaminyltransferase 6	ENSMUSG00000037280	207839
Elovl4	1.71095	-0.695032	0.0137512	0.0930743	protein_coding	elongation of very long chain fatty acids (FEN1/Elo2, SUR4/Elo3, yeast)-like 4	ENSMUSG00000032262	83603
Fgf13	1.70937	0.450604	0.00267801	0.0335369	protein_coding	fibroblast growth factor 13	ENSMUSG00000031137	14168
Ccdc18	1.7048	1.77372	0.000530893	0.0113123	protein_coding	coiled-coil domain containing 18	ENSMUSG00000056531	73254
Telomerase-vert	1.70254	-0.444984	0.0110176	0.0813091	misc_RNA	Vertebrate telomerase RNA	ENSMUSG00002075569
Gm10719	1.70193	2.17794	0.000202819	0.00595051	protein_coding	predicted gene 10719	ENSMUSG00000095547
Pcdh19	1.69915	3.31966	0.000314289	0.00806852	protein_coding	protocadherin 19	ENSMUSG00000051323	279653
2810408I11Rik	1.69577	0.441827	0.00271696	0.033915	lncRNA	RIKEN cDNA 2810408I11 gene	ENSMUSG00000087213	69941
A2m	1.69514	3.25655	6.40276e-05	0.00273992	protein_coding	alpha-2-macroglobulin	ENSMUSG00000030111	232345
Map1a	1.69503	0.683137	0.016446	0.102977	protein_coding	microtubule-associated protein 1 A	ENSMUSG00000027254	17754
Poc1a	1.69373	2.51474	0.000142388	0.004764	protein_coding	POC1 centriolar protein A	ENSMUSG00000023345	70235
Sh2d4b	1.68535	0.445058	0.00278485	0.0343162	protein_coding	SH2 domain containing 4B	ENSMUSG00000037833	328381
D630045J12Rik	1.68457	3.91362	0.00256451	0.0325583	protein_coding	RIKEN cDNA D630045J12 gene	ENSMUSG00000063455	330286
Col5a3	1.68326	2.11458	0.000266008	0.00719151	protein_coding	collagen, type V, alpha 3	ENSMUSG00000004098	53867
Dsn1	1.67755	2.7381	0.000166197	0.00523283	protein_coding	DSN1 homolog, MIS12 kinetochore complex component	ENSMUSG00000027635	66934
Krt16	1.67732	4.46451	2.70248e-05	0.00148454	protein_coding	keratin 16	ENSMUSG00000053797	16666
Gpr35	1.67526	-0.254531	0.00824568	0.0678678	protein_coding	G protein-coupled receptor 35	ENSMUSG00000026271	64095
H2af-ps2	1.6738	3.74811	0.00426732	0.0450185	processed_pseudogene	H2A histone family, pseudogene 2	ENSMUSG00000091383
Sh2d5	1.67141	4.09108	2.44953e-05	0.00138863	protein_coding	SH2 domain containing 5	ENSMUSG00000045349	230863
Sh3kbp1	1.6713	3.90956	4.23128e-05	0.00206772	protein_coding	SH3-domain kinase binding protein 1	ENSMUSG00000040990	58194
Trim15	1.67102	-0.812413	0.0185941	0.1107	protein_coding	tripartite motif-containing 15	ENSMUSG00000050747	69097
Eldr	1.67043	-0.502283	0.011874	0.0852762	lncRNA	Egfr long non-coding downstream RNA	ENSMUSG00000087060
Mmp9	1.67032	0.397953	0.00421841	0.04467	protein_coding	matrix metallopeptidase 9	ENSMUSG00000017737	17395
H4c14	1.66928	3.60048	7.77165e-05	0.00307904	protein_coding	H4 clustered histone 14	ENSMUSG00000091405	97122
Gm46620	1.66748	6.74317	0.00103135	0.0176538	lncRNA	predicted gene, 46620	ENSMUSG00000118012
Htra3	1.66487	-1.03315	0.0260519	0.135818	protein_coding	HtrA serine peptidase 3	ENSMUSG00000029096	78558
2310034G01Rik	1.66446	0.392798	0.00501352	0.0499493	protein_coding	RIKEN cDNA 2310034G01 gene	ENSMUSG00000099655
Clca2	1.66232	2.71129	0.000156689	0.00506738	protein_coding	chloride channel accessory 2	ENSMUSG00000036960	229933
Slc16a3	1.65806	2.71258	0.000143203	0.00477386	protein_coding	solute carrier family 16 (monocarboxylic acid transporters), member 3	ENSMUSG00000025161	80879
Tenm3	1.65734	-1.28254	0.0346559	0.160255	protein_coding	teneurin transmembrane protein 3	ENSMUSG00000031561	23965
Gm43684	1.65727	-0.912983	0.0248086	0.131775	TEC	predicted gene 43684	ENSMUSG00000105613
Ceacam3	1.65483	-1.15386	0.0827088	0.260549	protein_coding	carcinoembryonic antigen-related cell adhesion molecule 3	ENSMUSG00000053228	384557
P2ry1	1.65443	1.783	0.000595344	0.0122639	protein_coding	purinergic receptor P2Y, G-protein coupled 1	ENSMUSG00000027765	18441
A930037H05Rik	1.65344	1.11448	0.00248889	0.0319696	lncRNA	RIKEN cDNA A930037H05 gene	ENSMUSG00000109408	78439
Gm10800	1.65291	4.5398	5.19883e-05	0.00237567	protein_coding	predicted gene 10800	ENSMUSG00000075014
H4c18	1.65237	6.36788	1.44154e-05	0.000946226	protein_coding	H4 clustered histone 18	ENSMUSG00000069305	319161
Gls2	1.65212	0.845468	0.00225222	0.0300251	protein_coding	glutaminase 2 (liver, mitochondrial)	ENSMUSG00000044005	216456
Vwa2	1.64983	-0.681695	0.0229854	0.125553	protein_coding	von Willebrand factor A domain containing 2	ENSMUSG00000025082	240675
Cidea	1.64932	1.15578	0.00106098	0.0179429	protein_coding	cell death-inducing DNA fragmentation factor, alpha subunit-like effector A	ENSMUSG00000024526	12683
Sacs	1.64928	3.27981	6.24454e-05	0.00271687	protein_coding	sacsin	ENSMUSG00000048279	50720
Car6	1.64892	0.963101	0.00163201	0.0241466	protein_coding	carbonic anhydrase 6	ENSMUSG00000028972	12353
Scin	1.64799	2.52323	0.000253945	0.00695014	protein_coding	scinderin	ENSMUSG00000002565	20259
Il20rb	1.6476	2.53008	0.000147252	0.00486064	protein_coding	interleukin 20 receptor beta	ENSMUSG00000044244	213208
Gm17546	1.64384	-1.40428	0.053218	0.204617	lncRNA	predicted gene, 17546	ENSMUSG00000078648	102634389
Gm10060	1.64369	0.889559	0.0020086	0.0279061	processed_pseudogene	predicted gene 10060	ENSMUSG00000110669
Fsbp	1.64248	-0.35279	0.0195383	0.113528	protein_coding	fibrinogen silencer binding protein	ENSMUSG00000094595	100503583
Tigd3	1.63441	-1.12413	0.0328297	0.155236	protein_coding	tigger transposable element derived 3	ENSMUSG00000044390	332359
Ces2g	1.6341	-0.827246	0.021936	0.121796	protein_coding	carboxylesterase 2G	ENSMUSG00000031877	72361
Itga2	1.63314	6.19651	1.24394e-05	0.000841479	protein_coding	integrin alpha 2	ENSMUSG00000015533	16398
Zfp948	1.63313	3.12999	7.47055e-05	0.00302158	protein_coding	zinc finger protein 948	ENSMUSG00000067931	381066
Gm10717	1.63058	0.853587	0.00191335	0.0269208	protein_coding	predicted gene 10717	ENSMUSG00000095891
Cyp2d10	1.62965	-0.366073	0.0160429	0.101561	protein_coding	cytochrome P450, family 2, subfamily d, polypeptide 10	ENSMUSG00000094806	13101
Gm4316	1.62868	5.70621	0.000204094	0.00596531	lncRNA	predicted gene 4316	ENSMUSG00000110537
H3c7	1.62751	5.66759	1.55708e-05	0.00100086	protein_coding	H3 clustered histone 7	ENSMUSG00000100210	260423
Mrc1	1.61899	-0.171022	0.00843156	0.0685994	protein_coding	mannose receptor, C type 1	ENSMUSG00000026712	17533
Gm14208	1.61712	-0.843766	0.0254001	0.133744	processed_pseudogene	predicted gene 14208	ENSMUSG00000082369
Gm43143	1.61535	-1.62529	0.0608787	0.220912	TEC	predicted gene 43143	ENSMUSG00000106241
Fbn1	1.61523	5.15711	6.26121e-05	0.00271687	protein_coding	fibrillin 1	ENSMUSG00000027204	14118
Tgfbi	1.61497	-0.280999	0.00976504	0.0752925	protein_coding	transforming growth factor, beta induced	ENSMUSG00000035493	21810
Ugt1a7c	1.61395	-0.359698	0.0121494	0.0864657	protein_coding	UDP glucuronosyltransferase 1 family, polypeptide A7C	ENSMUSG00000090124	394432
Grem2	1.61269	0.909714	0.00268199	0.0335596	protein_coding	gremlin 2, DAN family BMP antagonist	ENSMUSG00000050069	23893
H19	1.61085	4.16089	5.82115e-05	0.00258382	lncRNA	H19, imprinted maternally expressed transcript	ENSMUSG00000000031	14955
H2bc6	1.60961	4.94767	9.23851e-05	0.00351631	protein_coding	H2B clustered histone 6	ENSMUSG00000047246	319179
Fbln5	1.60961	6.84765	1.9807e-05	0.00120193	protein_coding	fibulin 5	ENSMUSG00000021186	23876
H2ac13	1.6093	3.67687	0.000424227	0.00984184	protein_coding	H2A clustered histone 13	ENSMUSG00000071516	319191
Wnt2	1.60659	-1.07396	0.0894688	0.272505	protein_coding	wingless-type MMTV integration site family, member 2	ENSMUSG00000010797	22413
Iffo1	1.60642	-0.808024	0.0242747	0.130433	protein_coding	intermediate filament family orphan 1	ENSMUSG00000038271	320678
Gins2	1.60559	3.03893	0.000120769	0.00424224	protein_coding	GINS complex subunit 2 (Psf2 homolog)	ENSMUSG00000031821	272551
Csgalnact1	1.60469	3.22247	7.38461e-05	0.0030104	protein_coding	chondroitin sulfate N-acetylgalactosaminyltransferase 1	ENSMUSG00000036356	234356
Hpdl	1.60416	0.843409	0.00387595	0.0424391	protein_coding	4-hydroxyphenylpyruvate dioxygenase-like	ENSMUSG00000043155	242642
Olfr810	1.60361	-0.958321	0.029354	0.145558	protein_coding	olfactory receptor 810	ENSMUSG00000069421	258543
Gm42528	1.60247	0.931061	0.00783991	0.0658255	TEC	predicted gene 42528	ENSMUSG00000107134
Skp2	1.60239	3.16417	7.5807e-05	0.00305814	protein_coding	S-phase kinase-associated protein 2	ENSMUSG00000054115	27401
Tmc5	1.60042	-1.5189	0.0578373	0.214645	protein_coding	transmembrane channel-like gene family 5	ENSMUSG00000030650	74424
Lrrc15	1.59776	-0.630108	0.0306527	0.148573	protein_coding	leucine rich repeat containing 15	ENSMUSG00000052316	74488
Ctnnd2	1.59648	-1.08455	0.074562	0.246748	protein_coding	catenin (cadherin associated protein), delta 2	ENSMUSG00000022240	18163
Rmrp	1.59577	11.4477	0.000972921	0.0169343	lncRNA	RNA component of mitochondrial RNAase P	ENSMUSG00000115420
Gnmt	1.59196	-0.387058	0.0128206	0.0895822	protein_coding	glycine N-methyltransferase	ENSMUSG00000002769	14711
S100a3	1.59104	0.445298	0.00415481	0.0443266	protein_coding	S100 calcium binding protein A3	ENSMUSG00000001021	20197
Syne3	1.58999	1.83901	0.000578836	0.0119876	protein_coding	spectrin repeat containing, nuclear envelope family member 3	ENSMUSG00000054150	212073
Serpini1	1.58793	0.377619	0.00553912	0.0528691	protein_coding	serine (or cysteine) peptidase inhibitor, clade I, member 1	ENSMUSG00000027834	20713
Pou2af1	1.58574	-0.397818	0.0146658	0.0966343	protein_coding	POU domain, class 2, associating factor 1	ENSMUSG00000032053	18985
Mthfd1l	1.58537	4.68751	2.38333e-05	0.00136741	protein_coding	methylenetetrahydrofolate dehydrogenase (NADP+ dependent) 1-like	ENSMUSG00000040675	270685
Wipf1	1.58508	1.36839	0.00245986	0.0316756	protein_coding	WAS/WASL interacting protein family, member 1	ENSMUSG00000075284	215280
Nat8l	1.58228	0.871863	0.00258004	0.0326331	protein_coding	N-acetyltransferase 8-like	ENSMUSG00000048142	269642
Siglec15	1.58122	-1.49789	0.0995103	0.290523	protein_coding	sialic acid binding Ig-like lectin 15	ENSMUSG00000091055	620235
Arsb	1.58106	3.43288	0.00132146	0.0207825	protein_coding	arylsulfatase B	ENSMUSG00000042082	11881
Otoa	1.57741	-1.11521	0.0338497	0.158051	protein_coding	otoancorin	ENSMUSG00000034990	246190
Rpa2	1.57728	4.18163	3.2393e-05	0.00169463	protein_coding	replication protein A2	ENSMUSG00000028884	19891
Slc6a12	1.57716	-1.27725	0.0438773	0.18334	protein_coding	solute carrier family 6 (neurotransmitter transporter, betaine/GABA), member 12	ENSMUSG00000030109	14411
Agt	1.57643	0.390456	0.00683644	0.0601315	protein_coding	angiotensinogen (serpin peptidase inhibitor, clade A, member 8)	ENSMUSG00000031980	11606
Gm9260	1.57143	0.619474	0.00497201	0.0497233	processed_pseudogene	predicted gene 9260	ENSMUSG00000106239
Gm10721	1.57134	1.15183	0.0071408	0.0621101	protein_coding	predicted gene 10721	ENSMUSG00000096519
Ripply3	1.56988	-0.941574	0.0287751	0.143745	protein_coding	ripply transcriptional repressor 3	ENSMUSG00000022941	170765
Tnfrsf23	1.56803	4.49411	0.000950253	0.0167277	protein_coding	tumor necrosis factor receptor superfamily, member 23	ENSMUSG00000037613	79201
Tnfrsf22	1.56607	2.60058	0.0020283	0.0281276	protein_coding	tumor necrosis factor receptor superfamily, member 22	ENSMUSG00000010751	79202
Gm50397	1.56514	1.6841	0.000977108	0.016969	lncRNA	predicted gene, 50397	ENSMUSG00000117922
Gm48789	1.5644	2.9101	0.00410696	0.0439822	processed_pseudogene	predicted gene, 48789	ENSMUSG00000111228
Xrcc3	1.56377	1.36468	0.00138678	0.0214826	protein_coding	X-ray repair complementing defective repair in Chinese hamster cells 3	ENSMUSG00000021287	74335
4930579G24Rik	1.56069	2.27238	0.000305334	0.00794029	protein_coding	RIKEN cDNA 4930579G24 gene	ENSMUSG00000027811	75939
Casq2	1.55924	1.30249	0.00140477	0.0216315	protein_coding	calsequestrin 2	ENSMUSG00000027861	12373
Slc4a8	1.55885	-0.741104	0.0516097	0.201078	protein_coding	solute carrier family 4 (anion exchanger), member 8	ENSMUSG00000023032	59033
Atf7ip2	1.557	-1.02469	0.0374762	0.167982	protein_coding	activating transcription factor 7 interacting protein 2	ENSMUSG00000039200	75329
Gatm	1.55573	1.15267	0.00330217	0.0383751	protein_coding	glycine amidinotransferase (L-arginine:glycine amidinotransferase)	ENSMUSG00000027199	67092
Rasl12	1.5557	2.0331	0.000483135	0.0106978	protein_coding	RAS-like, family 12	ENSMUSG00000041696	70784
Grin1os	1.55493	0.376089	0.00469505	0.0477601	lncRNA	glutamate receptor, ionotropic, NMDA1 (zeta 1), opposite strand	ENSMUSG00000085830
Smc4	1.55314	5.87293	1.75986e-05	0.00110893	protein_coding	structural maintenance of chromosomes 4	ENSMUSG00000034349	70099
Chaf1b	1.54953	4.58007	3.14136e-05	0.00167713	protein_coding	chromatin assembly factor 1, subunit B (p60)	ENSMUSG00000022945	110749
Emb	1.549	6.23488	2.12898e-05	0.00125878	protein_coding	embigin	ENSMUSG00000021728	13723
H2bc22	1.54839	2.80176	0.00104746	0.017753	protein_coding	H2B clustered histone 22	ENSMUSG00000069308	319188
Zfp395	1.54821	3.61859	0.0033244	0.0384625	protein_coding	zinc finger protein 395	ENSMUSG00000034522	380912
Has2	1.54699	5.43589	1.98853e-05	0.00120193	protein_coding	hyaluronan synthase 2	ENSMUSG00000022367	15117
Fgfr3	1.54581	-1.1436	0.0373345	0.167625	protein_coding	fibroblast growth factor receptor 3	ENSMUSG00000054252	14184
Pola2	1.54398	3.99388	6.35486e-05	0.00273414	protein_coding	polymerase (DNA directed), alpha 2	ENSMUSG00000024833	18969
2610020C07Rik	1.54342	-1.0533	0.0407496	0.175445	lncRNA	RIKEN cDNA 2610020C07 gene	ENSMUSG00000097537
Pmf1	1.54323	3.47585	6.50897e-05	0.00277007	protein_coding	polyamine-modulated factor 1	ENSMUSG00000028066	67037
Dclk1	1.54208	3.19544	0.000103063	0.0038104	protein_coding	doublecortin-like kinase 1	ENSMUSG00000027797	13175
H2ax	1.54207	5.29186	5.40884e-05	0.0024512	protein_coding	H2A.X variant histone	ENSMUSG00000049932	15270
Pde10a	1.54156	0.989188	0.0031933	0.0374469	protein_coding	phosphodiesterase 10A	ENSMUSG00000023868	23984
Rbl1	1.54027	4.5748	3.24902e-05	0.00169463	protein_coding	RB transcriptional corepressor like 1	ENSMUSG00000027641	19650
Tbx3	1.53589	-0.468733	0.0203815	0.116162	protein_coding	T-box 3	ENSMUSG00000018604	21386
Dnajc9	1.53575	5.05713	6.81587e-05	0.00285387	protein_coding	DnaJ heat shock protein family (Hsp40) member C9	ENSMUSG00000021811	108671
Gcat	1.53514	2.67993	0.000200668	0.00592104	protein_coding	glycine C-acetyltransferase (2-amino-3-ketobutyrate-coenzyme A ligase)	ENSMUSG00000006378	26912
Cep128	1.53451	3.35655	7.73412e-05	0.00307904	protein_coding	centrosomal protein 128	ENSMUSG00000061533	75216
Nefh	1.53306	0.0720155	0.0158806	0.101191	protein_coding	neurofilament, heavy polypeptide	ENSMUSG00000020396	380684
Haus8	1.53294	3.14366	0.00013098	0.00449891	protein_coding	4HAUS augmin-like complex, subunit 8	ENSMUSG00000035439	76478
Hirip3	1.53267	2.54571	0.000721046	0.013958	protein_coding	HIRA interacting protein 3	ENSMUSG00000042606	233876
Il17rb	1.53101	-1.41819	0.0642247	0.226836	protein_coding	interleukin 17 receptor B	ENSMUSG00000015966	50905
AU020206	1.52877	2.86734	0.000571207	0.0119253	lncRNA	expressed sequence AU020206	ENSMUSG00000097415
H2bc13	1.52873	4.59407	6.16502e-05	0.0026978	protein_coding	H2B clustered histone 13	ENSMUSG00000094338	319185
Klra4	1.52277	4.73481	5.58962e-05	0.00250839	protein_coding	killer cell lectin-like receptor, subfamily A, member 4	ENSMUSG00000079852	16635
Klra4	1.52277	4.73481	5.58962e-05	0.00250839	protein_coding	killer cell lectin-like receptor, subfamily A, member 4	ENSMUSG00000079852	93970
Tnfaip6	1.51962	-0.0451351	0.0094502	0.0737543	protein_coding	tumor necrosis factor alpha induced protein 6	ENSMUSG00000053475	21930
Adgra1	1.51776	-0.564891	0.0205313	0.116562	protein_coding	adhesion G protein-coupled receptor A1	ENSMUSG00000025475	52389
H4f16	1.51613	5.43705	5.12277e-05	0.0023548	protein_coding	H4 histone 16	ENSMUSG00000096010	320332
Abhd15	1.51454	-0.626966	0.0212127	0.119449	protein_coding	abhydrolase domain containing 15	ENSMUSG00000000686	67477
Zfp703	1.50576	2.20703	0.0488988	0.194578	protein_coding	zinc finger protein 703	ENSMUSG00000085795	353310
Slco4a1	1.50307	-0.975463	0.0330941	0.155871	protein_coding	solute carrier organic anion transporter family, member 4a1	ENSMUSG00000038963	108115
Pkmyt1	1.50288	2.51898	0.000321415	0.00815864	protein_coding	protein kinase, membrane associated tyrosine/threonine 1	ENSMUSG00000023908	268930
Stab1	1.50256	1.53912	0.00392412	0.0426886	protein_coding	stabilin 1	ENSMUSG00000042286	192187
Scn3b	1.50147	-0.854477	0.0497885	0.19698	protein_coding	sodium channel, voltage-gated, type III, beta	ENSMUSG00000049281	235281
Alpk3	1.4998	-1.06057	0.0904281	0.274671	protein_coding	alpha-kinase 3	ENSMUSG00000038763	116904
Gm26654	1.49885	-0.147272	0.0147915	0.0970912	lncRNA	predicted gene, 26654	ENSMUSG00000097299
Gm17494	1.49654	0.816951	0.00382382	0.0421001	lncRNA	predicted gene, 17494	ENSMUSG00000057359
BC055324	1.49419	2.83243	0.000252218	0.00695014	protein_coding	cDNA sequence BC055324	ENSMUSG00000041406	381306
Tfrc	1.49406	7.96665	3.97692e-05	0.00195576	protein_coding	transferrin receptor	ENSMUSG00000022797	22042
Tmem45a	1.49378	2.20483	0.000505097	0.0109948	protein_coding	transmembrane protein 45a	ENSMUSG00000022754	56277
Hoxb9	1.49158	-0.490528	0.0430217	0.181824	protein_coding	homeobox B9	ENSMUSG00000020875	15417
Atad5	1.49155	3.93867	5.4116e-05	0.0024512	protein_coding	ATPase family, AAA domain containing 5	ENSMUSG00000017550	237877
Trex2	1.49134	-0.77167	0.0287549	0.143745	protein_coding	three prime repair exonuclease 2	ENSMUSG00000031372	24102
Fam180a	1.48827	-1.6379	0.077781	0.252683	protein_coding	family with sequence similarity 180, member A	ENSMUSG00000047420	208164
Aff2	1.48667	0.50172	0.0135072	0.0919733	protein_coding	AF4/FMR2 family, member 2	ENSMUSG00000031189	14266
Klra5	1.48588	-1.70612	0.0850973	0.265033	protein_coding	killer cell lectin-like receptor, subfamily A, member 5	ENSMUSG00000030173	16636
Hjurp	1.48573	4.61083	4.50275e-05	0.00217601	protein_coding	Holliday junction recognition protein	ENSMUSG00000044783	212427
Hjurp	1.48573	4.61083	4.50275e-05	0.00217601	protein_coding	Holliday junction recognition protein	ENSMUSG00000044783	381280
P4ha3	1.48526	-0.846089	0.0683124	0.234497	protein_coding	procollagen-proline, 2-oxoglutarate 4-dioxygenase (proline 4-hydroxylase), alpha polypeptide III	ENSMUSG00000051048	320452
Usp1	1.48523	5.8755	2.33692e-05	0.00135079	protein_coding	ubiquitin specific peptidase 1	ENSMUSG00000028560	230484
Gm49756	1.48413	-1.34302	0.0536747	0.205455	lncRNA	predicted gene, 49756	ENSMUSG00000116951
Zfp367	1.48315	3.91454	0.000105244	0.00385422	protein_coding	zinc finger protein 367	ENSMUSG00000044934	238673
Klk1b1	1.48252	2.85046	0.000191267	0.00580965	protein_coding	kallikrein 1-related peptidase b1	ENSMUSG00000063133	16623
H4c4	1.48244	6.10488	2.63966e-05	0.00145519	protein_coding	H4 clustered histone 4	ENSMUSG00000061482	319156
Car12	1.48124	4.93398	6.32683e-05	0.00273414	protein_coding	carbonic anhydrase 12	ENSMUSG00000032373	76459
Hmcn1	1.48076	1.16037	0.00228359	0.0303378	protein_coding	hemicentin 1	ENSMUSG00000066842	545370
Gm28875	1.48037	-1.03283	0.0434837	0.182574	lncRNA	predicted gene 28875	ENSMUSG00000100975
Gm43041	1.47948	3.68156	9.36412e-05	0.00354669	TEC	predicted gene 43041	ENSMUSG00000104563
Camk2n2	1.47945	-0.741851	0.0417076	0.177707	protein_coding	calcium/calmodulin-dependent protein kinase II inhibitor 2	ENSMUSG00000051146	73047
Gm47445	1.47694	-1.28229	0.071127	0.239736	TEC	predicted gene, 47445	ENSMUSG00000111361
Plxna4	1.47194	-0.920878	0.0358832	0.16358	protein_coding	plexin A4	ENSMUSG00000029765	243743
Csn1s1	1.47101	3.75763	6.3716e-05	0.00273414	protein_coding	casein alpha s1	ENSMUSG00000070702	12990
H4c3	1.46966	5.58614	3.24633e-05	0.00169463	protein_coding	H4 clustered histone 3	ENSMUSG00000060678	319155
St6galnac3	1.46934	-1.24922	0.0533529	0.20472	protein_coding	ST6 (alpha-N-acetyl-neuraminyl-2,3-beta-galactosyl-1,3)-N-acetylgalactosaminide alpha-2,6-sialyltransferase 3	ENSMUSG00000052544	20447
Gm17300	1.46781	-0.747803	0.0785231	0.253312	lncRNA	predicted gene, 17300	ENSMUSG00000091021
Slc30a2	1.46654	-0.564728	0.0468785	0.190203	protein_coding	solute carrier family 30 (zinc transporter), member 2	ENSMUSG00000028836	230810
Padi1	1.46617	1.67159	0.00107658	0.0181079	protein_coding	peptidyl arginine deiminase, type I	ENSMUSG00000025329	18599
Ube2t	1.46507	1.88616	0.00353276	0.0399168	protein_coding	ubiquitin-conjugating enzyme E2T	ENSMUSG00000026429	67196
Gm21718	1.46319	1.62892	0.00110406	0.0184499	lncRNA	predicted gene, 21718	ENSMUSG00000094991
Psapl1	1.46298	3.50126	8.92082e-05	0.00344767	protein_coding	prosaposin-like 1	ENSMUSG00000043430	76943
9330154J02Rik	1.4629	-0.193444	0.0138693	0.0935464	lncRNA	RIKEN cDNA 9330154J02 gene	ENSMUSG00000056031
Rfc5	1.46289	4.72416	4.09092e-05	0.00200545	protein_coding	replication factor C (activator 1) 5	ENSMUSG00000029363	72151
Sema6b	1.46259	-1.10527	0.0520013	0.201752	protein_coding	sema domain, transmembrane domain (TM), and cytoplasmic domain, (semaphorin) 6B	ENSMUSG00000001227	20359
Klf2	1.45951	-0.163169	0.0139878	0.0938844	protein_coding	Kruppel-like factor 2 (lung)	ENSMUSG00000055148	16598
Gmnn	1.45866	3.60205	9.55664e-05	0.00358455	protein_coding	geminin	ENSMUSG00000006715	57441
Olfr1369-ps1	1.45731	-1.03012	0.0422714	0.179503	protein_coding	olfactory receptor 1369, pseudogene 1	ENSMUSG00000060404
Foxd2os	1.4564	-0.0749863	0.0252651	0.133263	lncRNA	forkhead box D2, opposite strand	ENSMUSG00000085399	100040736
Cep72	1.44866	1.7355	0.00355628	0.0400366	protein_coding	centrosomal protein 72	ENSMUSG00000021572	74470
Slc29a2	1.44804	1.04452	0.00274864	0.0341123	protein_coding	solute carrier family 29 (nucleoside transporters), member 2	ENSMUSG00000024891	13340
Dpp6	1.44658	0.379842	0.00818494	0.0675078	protein_coding	dipeptidylpeptidase 6	ENSMUSG00000061576	13483
Slc13a2	1.44396	-1.44783	0.0661148	0.230382	protein_coding	solute carrier family 13 (sodium-dependent dicarboxylate transporter), member 2	ENSMUSG00000001095	20500
Dynap	1.44298	4.67977	5.46007e-05	0.00246594	protein_coding	dynactin associated protein	ENSMUSG00000024512	75577
Mmp24	1.44292	1.91965	0.000945021	0.0166735	protein_coding	matrix metallopeptidase 24	ENSMUSG00000027612	17391
Gm14150	1.44214	2.59063	0.000353014	0.00865274	processed_pseudogene	predicted gene 14150	ENSMUSG00000082809
Dnmt1	1.43837	6.91819	3.67337e-05	0.00184886	protein_coding	DNA methyltransferase (cytosine-5) 1	ENSMUSG00000004099	13433
Xkrx	1.43443	-0.868023	0.0803182	0.256221	protein_coding	X-linked Kx blood group related, X-linked	ENSMUSG00000031258	331524
mt-Nd4l	1.43353	4.77774	0.0551433	0.208857	protein_coding	mitochondrially encoded NADH dehydrogenase 4L	ENSMUSG00000065947	17720
Gm35082	1.43329	-1.09801	0.0512345	0.200069	lncRNA	predicted gene, 35082	ENSMUSG00000108866
AA465934	1.43041	-0.2444	0.0196351	0.113752	lncRNA	expressed sequence AA465934	ENSMUSG00000093483	613254
Tnfrsf18	1.42991	2.00625	0.00144252	0.0221248	protein_coding	tumor necrosis factor receptor superfamily, member 18	ENSMUSG00000041954	21936
Rasl11b	1.42781	-1.02764	0.0557426	0.209957	protein_coding	RAS-like, family 11, member B	ENSMUSG00000049907	68939
Csrp2	1.42765	1.42293	0.0022933	0.0303378	protein_coding	cysteine and glycine-rich protein 2	ENSMUSG00000020186	13008
Arhgap30	1.42616	-1.36705	0.064679	0.227973	protein_coding	Rho GTPase activating protein 30	ENSMUSG00000048865	226652
Sass6	1.42465	2.5276	0.00118703	0.0194792	protein_coding	SAS-6 centriolar assembly protein	ENSMUSG00000027959	72776
Gm43558	1.42252	2.14014	0.000722635	0.013958	TEC	predicted gene 43558	ENSMUSG00000106628
Suv39h2	1.42227	2.32635	0.000498131	0.0109145	protein_coding	suppressor of variegation 3-9 2	ENSMUSG00000026646	64707
Gm15541	1.41986	-1.52343	0.0787027	0.253732	lncRNA	predicted gene 15541	ENSMUSG00000087371
H2ac21	1.4175	0.37805	0.0133509	0.0913105	protein_coding	H2A clustered histone 21	ENSMUSG00000063689	621893
Ttc41	1.41715	-0.256582	0.0169448	0.104704	protein_coding	tetratricopeptide repeat domain 41	ENSMUSG00000044937	103220
Pcna	1.41689	6.70769	3.49128e-05	0.00177906	protein_coding	proliferating cell nuclear antigen	ENSMUSG00000027342	18538
Sema4f	1.41407	3.83614	0.00010854	0.00391933	protein_coding	sema domain, immunoglobulin domain (Ig), TM domain, and short cytoplasmic domain	ENSMUSG00000000627	20355
Cxcr2	1.41308	-0.229661	0.0186973	0.110989	protein_coding	chemokine (C-X-C motif) receptor 2	ENSMUSG00000026180	12765
Gm15784	1.41039	-0.00823686	0.0467897	0.189942	processed_pseudogene	predicted gene 15784	ENSMUSG00000081126
2810429I04Rik	1.40878	0.367715	0.0143534	0.0953874	lncRNA	RIKEN cDNA 2810429I04 gene	ENSMUSG00000097709
Gm47405	1.40722	-1.40169	0.0730852	0.244	lncRNA	predicted gene, 47405	ENSMUSG00000113680
Gm7993	1.40699	3.53815	0.000148756	0.00486243	processed_pseudogene	predicted gene 7993	ENSMUSG00000107092
Ldlr	1.40637	6.82604	3.8925e-05	0.00192034	protein_coding	low density lipoprotein receptor	ENSMUSG00000032193	16835
Gpr155	1.40581	1.79779	0.00177373	0.0254887	protein_coding	G protein-coupled receptor 155	ENSMUSG00000041762	68526
Pde2a	1.40469	3.79032	8.32072e-05	0.00325496	protein_coding	phosphodiesterase 2A, cGMP-stimulated	ENSMUSG00000110195	207728
Kbtbd13	1.4028	-1.0143	0.0494498	0.196166	protein_coding	kelch repeat and BTB (POZ) domain containing 13	ENSMUSG00000054978	74492
Fam107a	1.402	1.11815	0.00605649	0.0558677	protein_coding	family with sequence similarity 107, member A	ENSMUSG00000021750	268709
Fgf9	1.40012	-0.955782	0.0417969	0.177976	protein_coding	fibroblast growth factor 9	ENSMUSG00000021974	14180
Tmpo	1.39919	6.63022	3.76645e-05	0.00186409	protein_coding	thymopoietin	ENSMUSG00000019961	21917
Nup85	1.39736	6.4518	5.72634e-05	0.00255172	protein_coding	nucleoporin 85	ENSMUSG00000020739	445007
Hey1	1.39693	4.75525	6.75307e-05	0.00285302	protein_coding	hairy/enhancer-of-split related with YRPW motif 1	ENSMUSG00000040289	15213
Gm4813	1.39574	-1.02584	0.137313	0.348936	processed_pseudogene	predicted gene 4813	ENSMUSG00000114822
Pttg1	1.39227	3.69355	0.000304738	0.00794029	protein_coding	pituitary tumor-transforming gene 1	ENSMUSG00000020415	30939
Hmga2	1.39181	5.46286	0.000120416	0.00423946	protein_coding	high mobility group AT-hook 2	ENSMUSG00000056758	15364
Ccsap	1.39166	1.29146	0.00525527	0.0511806	protein_coding	centriole, cilia and spindle associated protein	ENSMUSG00000031971	73420
Pcdha2	1.3896	-0.985898	0.0469837	0.19048	protein_coding	protocadherin alpha 2	ENSMUSG00000104148	353234
H3c6	1.38737	5.44102	9.06207e-05	0.00346619	protein_coding	H3 clustered histone 6	ENSMUSG00000069273	319151
Mmp3	1.38637	2.19965	0.000971974	0.0169343	protein_coding	matrix metallopeptidase 3	ENSMUSG00000043613	17392
Dut	1.38545	4.50012	0.000130878	0.00449891	protein_coding	deoxyuridine triphosphatase	ENSMUSG00000027203	110074
Cdh13	1.38433	1.94843	0.000969599	0.0169145	protein_coding	cadherin 13	ENSMUSG00000031841	12554
Hmga1	1.38111	4.16529	0.000109208	0.00393429	protein_coding	high mobility group AT-hook 1	ENSMUSG00000046711	15361
Cenpq	1.38087	2.84857	0.000318384	0.00812535	protein_coding	centromere protein Q	ENSMUSG00000023919	83815
Gm29773	1.38064	-1.17013	0.117977	0.319172	lncRNA	predicted gene, 29773	ENSMUSG00000110547
Cldn2	1.37874	-0.0297729	0.0145595	0.0963442	protein_coding	claudin 2	ENSMUSG00000047230	12738
Donson	1.37796	3.32301	0.000167552	0.00526435	protein_coding	downstream neighbor of SON	ENSMUSG00000022960	60364
Strip2	1.37789	-0.84603	0.0381837	0.169923	protein_coding	striatin interacting protein 2	ENSMUSG00000039629	320609
Tlcd4	1.37675	0.671839	0.0110431	0.0813453	protein_coding	TLC domain containing 4	ENSMUSG00000028132	99887
H2ac12	1.37657	2.05903	0.00511539	0.0504087	protein_coding	H2A clustered histone 12	ENSMUSG00000069302	319168
BC051077	1.37615	0.705789	0.00522392	0.0510686	lncRNA	cDNA sequence BC051077	ENSMUSG00000097163
Gm45872	1.3761	-0.842398	0.0396134	0.172714	TEC	predicted gene 45872	ENSMUSG00000110142
Mfsd4a	1.37561	-0.698838	0.058552	0.21638	protein_coding	major facilitator superfamily domain containing 4A	ENSMUSG00000059149	213006
Dhcr7	1.37469	6.1572	6.87673e-05	0.00285387	protein_coding	7-dehydrocholesterol reductase	ENSMUSG00000058454	13360
Idi1	1.37302	5.63734	4.82094e-05	0.00224268	protein_coding	isopentenyl-diphosphate delta isomerase	ENSMUSG00000058258	319554
Csf1r	1.37247	-0.63827	0.0453889	0.186752	protein_coding	colony stimulating factor 1 receptor	ENSMUSG00000024621	12978
Cad	1.37062	6.40269	0.000345989	0.00856016	protein_coding	carbamoyl-phosphate synthetase 2, aspartate transcarbamylase, and dihydroorotase	ENSMUSG00000013629	69719
Gm43078	1.36873	-0.485619	0.0280638	0.14221	TEC	predicted gene 43078	ENSMUSG00000106512
Ckap2	1.36736	5.92028	4.3395e-05	0.00210731	protein_coding	cytoskeleton associated protein 2	ENSMUSG00000037725	80986
Klra10	1.36676	-1.0203	0.0492879	0.195824	protein_coding	killer cell lectin-like receptor subfamily A, member 10	ENSMUSG00000072718	16628
Gm3839	1.36415	-1.18953	0.129137	0.337062	protein_coding	predicted pseudogene 3839	ENSMUSG00000097148
Efcab5	1.36407	-1.29418	0.0864261	0.267284	protein_coding	EF-hand calcium binding domain 5	ENSMUSG00000050944	319634
Antxr1	1.36332	1.62536	0.0113953	0.0826813	protein_coding	anthrax toxin receptor 1	ENSMUSG00000033420	69538
Dnah10	1.36119	-1.27472	0.0724361	0.24267	protein_coding	dynein, axonemal, heavy chain 10	ENSMUSG00000038011	56087
Tmprss11e	1.36102	1.21121	0.00346888	0.0393098	protein_coding	transmembrane protease, serine 11e	ENSMUSG00000054537	243084
Erdr1	1.36051	1.71718	0.0610979	0.221241	lncRNA	erythroid differentiation regulator 1	ENSMUSG00000095562	170942
Kcne4	1.35885	-0.13462	0.0235967	0.127989	protein_coding	potassium voltage-gated channel, Isk-related subfamily, gene 4	ENSMUSG00000047330	57814
Gm45551	1.3585	-0.151474	0.0213215	0.119671	unprocessed_pseudogene	predicted gene 45551	ENSMUSG00000109916
Cks2	1.35831	4.52057	0.000315629	0.00808167	protein_coding	CDC28 protein kinase regulatory subunit 2	ENSMUSG00000062248	66197
Hhip	1.35819	-0.0236102	0.015649	0.100191	protein_coding	Hedgehog-interacting protein	ENSMUSG00000064325	15245
Tuba1b	1.35703	8.7204	0.000179806	0.00554857	protein_coding	tubulin, alpha 1B	ENSMUSG00000023004	22143
Ppp1r3b	1.35672	-1.32796	0.0840604	0.263083	protein_coding	protein phosphatase 1, regulatory subunit 3B	ENSMUSG00000046794	244416
Tonsl	1.35557	2.90708	0.000425876	0.00984664	protein_coding	tonsoku-like, DNA repair protein	ENSMUSG00000059323	72749
Bok	1.3554	2.02165	0.00110905	0.0184933	protein_coding	BCL2-related ovarian killer	ENSMUSG00000026278	51800
Bgn	1.3527	5.02329	0.00190857	0.0268784	protein_coding	biglycan	ENSMUSG00000031375	12111
Gm4383	1.35195	-0.809803	0.0502324	0.198053	processed_pseudogene	predicted gene 4383	ENSMUSG00000116291
Gm50322	1.35172	0.486871	0.00957244	0.0743664	lncRNA	predicted gene, 50322	ENSMUSG00000118138
Lbr	1.35146	5.40458	7.92428e-05	0.00312703	protein_coding	lamin B receptor	ENSMUSG00000004880	98386
Adgrf4	1.35078	2.36199	0.000630178	0.01279	protein_coding	adhesion G protein-coupled receptor F4	ENSMUSG00000023918	78249
Cenpl	1.35053	2.92405	0.000311789	0.00806852	protein_coding	centromere protein L	ENSMUSG00000026708	70454
Ndc1	1.34985	5.46944	5.17582e-05	0.00237215	protein_coding	NDC1 transmembrane nucleoporin	ENSMUSG00000028614	72787
Elapor1	1.34924	-0.870495	0.0430234	0.181824	protein_coding	endosome-lysosome associated apoptosis and autophagy regulator 1	ENSMUSG00000040412	229722
Gm25848	1.34919	-0.00966008	0.0267971	0.138049	snoRNA	predicted gene, 25848	ENSMUSG00000080440	115488713
mt-Nd4	1.34835	8.70451	0.0440512	0.183647	protein_coding	mitochondrially encoded NADH dehydrogenase 4	ENSMUSG00000064363	17719
Pole2	1.34656	3.06505	0.000474806	0.010583	protein_coding	polymerase (DNA directed), epsilon 2 (p59 subunit)	ENSMUSG00000020974	18974
Fabp5	1.34637	5.38679	9.3182e-05	0.00353795	protein_coding	fatty acid binding protein 5, epidermal	ENSMUSG00000027533	16592
Gm43549	1.34532	-0.235497	0.148863	0.363071	lncRNA	predicted gene 43549	ENSMUSG00000106334
Rps18-ps4	1.34524	-0.419374	0.0309536	0.149657	lncRNA	ribosomal protein S18, pseudogene 4	ENSMUSG00000097346	111365222
Gm29156	1.34247	-1.38203	0.0759275	0.249352	lncRNA	predicted gene 29156	ENSMUSG00000100480
H4c8	1.34092	6.46967	6.89012e-05	0.00285387	protein_coding	H4 clustered histone 8	ENSMUSG00000060981	69386
Srd5a1	1.34065	2.71031	0.000483408	0.0106978	protein_coding	steroid 5 alpha-reductase 1	ENSMUSG00000021594	78925
Gm47594	1.3399	0.813449	0.00524891	0.0511806	TEC	predicted gene, 47594	ENSMUSG00000112255
Cxcl2	1.33952	1.04528	0.00536142	0.0517147	protein_coding	chemokine (C-X-C motif) ligand 2	ENSMUSG00000058427	20310
AI463229	1.33917	-0.183138	0.0195757	0.113618	lncRNA	expressed sequence AI463229	ENSMUSG00000114828	100042802
Gm21982	1.33832	-0.846557	0.0461277	0.188369	lncRNA	predicted gene 21982	ENSMUSG00000094365
Eno3	1.33786	1.09901	0.00884705	0.0705714	protein_coding	enolase 3, beta muscle	ENSMUSG00000060600	13808
Frem1	1.33495	-0.890121	0.0464617	0.189405	protein_coding	Fras1 related extracellular matrix protein 1	ENSMUSG00000059049	329872
Serpinb9c	1.33176	-0.0179754	0.0228976	0.125161	protein_coding	serine (or cysteine) peptidase inhibitor, clade B, member 9c	ENSMUSG00000021404	20707
Papss2	1.33162	0.440541	0.00915749	0.0723248	protein_coding	3'-phosphoadenosine 5'-phosphosulfate synthase 2	ENSMUSG00000024899	23972
mt-Nd2	1.32795	7.86895	0.0298953	0.146655	protein_coding	mitochondrially encoded NADH dehydrogenase 2	ENSMUSG00000064345	17717
Gm14122	1.32722	-1.596	0.0981552	0.288032	processed_pseudogene	predicted gene 14122	ENSMUSG00000083964
Rian	1.32649	1.60026	0.00272232	0.0339544	lncRNA	RNA imprinted and accumulated in nucleus	ENSMUSG00000097451
Mnd1	1.32595	1.4135	0.00359893	0.0403248	protein_coding	meiotic nuclear divisions 1	ENSMUSG00000033752	76915
Rtel1	1.32416	4.49675	0.000106693	0.00387978	protein_coding	regulator of telomere elongation helicase 1	ENSMUSG00000038685	269400
D830030K20Rik	1.32345	-1.30241	0.0728855	0.243597	protein_coding	RIKEN cDNA D830030K20 gene	ENSMUSG00000096039	320333
Cthrc1	1.32175	0.399187	0.0268532	0.138197	protein_coding	collagen triple helix repeat containing 1	ENSMUSG00000054196	68588
U1	1.32144	-0.0146151	0.164553	0.384537	snRNA	U1 spliceosomal RNA	ENSMUSG00000119106	115489842
Aif1l	1.32118	2.24736	0.000903933	0.0161782	protein_coding	allograft inflammatory factor 1-like	ENSMUSG00000001864	108897
Fam78b	1.31951	-1.36069	0.0914672	0.276796	protein_coding	family with sequence similarity 78, member B	ENSMUSG00000060568	226610
Fam72a	1.31938	1.18601	0.00558486	0.0531093	protein_coding	family with sequence similarity 72, member A	ENSMUSG00000055184	108900
Polr2a	1.31919	6.59487	0.0110221	0.0813091	protein_coding	polymerase (RNA) II (DNA directed) polypeptide A	ENSMUSG00000005198	20020
5830487J09Rik	1.31913	-1.41968	0.104637	0.298302	lncRNA	RIKEN cDNA 5830487J09 gene	ENSMUSG00000104830
Astn2	1.31892	-0.539171	0.0318606	0.152613	protein_coding	astrotactin 2	ENSMUSG00000028373	56079
Lmf2	1.31881	4.84756	0.00102818	0.0176189	protein_coding	lipase maturation factor 2	ENSMUSG00000022614	105847
Dsc3	1.31723	-0.241333	0.0231158	0.126087	protein_coding	desmocollin 3	ENSMUSG00000059898	13507
Hmga1b	1.31692	5.53598	9.12255e-05	0.00348073	protein_coding	high mobility group AT-hook 1B	ENSMUSG00000078249	111241
Rnf183	1.31601	0.559914	0.00808491	0.0669035	protein_coding	ring finger protein 183	ENSMUSG00000063851	76072
Nrg2	1.31541	2.85879	0.000502496	0.0109636	protein_coding	neuregulin 2	ENSMUSG00000060275	100042150
Tnfrsf26	1.31397	-0.363258	0.0289533	0.144241	protein_coding	tumor necrosis factor receptor superfamily, member 26	ENSMUSG00000045362	244237
Col3a1	1.31333	5.46388	6.1874e-05	0.00269997	protein_coding	collagen, type III, alpha 1	ENSMUSG00000026043	12825
Rfc4	1.31283	3.21494	0.000358977	0.00872414	protein_coding	replication factor C (activator 1) 4	ENSMUSG00000022881	106344
Mmp17	1.31062	-0.265178	0.0302802	0.147832	protein_coding	matrix metallopeptidase 17	ENSMUSG00000029436	23948
Itga11	1.30882	1.74052	0.00339223	0.0389252	protein_coding	integrin alpha 11	ENSMUSG00000032243	319480
Gm38431	1.30712	2.99015	0.0224626	0.12373	protein_coding	predicted gene, 38431	ENSMUSG00000111497
Gm45251	1.30609	1.16423	0.0100795	0.0766152	TEC	predicted gene 45251	ENSMUSG00000110120
Mutyh	1.30604	0.739949	0.016693	0.103644	protein_coding	mutY DNA glycosylase	ENSMUSG00000028687	70603
Hormad2	1.3058	-0.519076	0.0431807	0.182197	protein_coding	HORMA domain containing 2	ENSMUSG00000020419	75828
Tymp	1.30471	-0.228333	0.0624605	0.224008	protein_coding	thymidine phosphorylase	ENSMUSG00000022615	72962
Cep112	1.30454	0.0647328	0.0219217	0.12176	protein_coding	centrosomal protein 112	ENSMUSG00000020728	76380
Tedc1	1.30279	4.06283	0.000200617	0.00592104	protein_coding	tubulin epsilon and delta complex 1	ENSMUSG00000037466	104732
Gm42031	1.30142	1.44573	0.00301871	0.0360269	lncRNA	predicted gene, 42031	ENSMUSG00000110386
C2cd4d	1.30126	-0.918164	0.0650387	0.228614	protein_coding	C2 calcium-dependent domain containing 4D	ENSMUSG00000091648	271944
Entpd3	1.30091	1.08992	0.00531973	0.0514728	protein_coding	ectonucleoside triphosphate diphosphohydrolase 3	ENSMUSG00000041608	215446
Gm10384	1.30077	-1.03182	0.0739894	0.245451	lncRNA	predicted gene 10384	ENSMUSG00000072618	100038735
Fam20a	1.30068	3.56954	0.00131003	0.0207177	protein_coding	FAM20A, golgi associated secretory pathway pseudokinase	ENSMUSG00000020614	208659
3300005D01Rik	1.29994	-1.34327	0.086623	0.267679	lncRNA	RIKEN cDNA 3300005D01 gene	ENSMUSG00000096965	78512
Fcgbp	1.29936	1.30637	0.00818844	0.0675078	protein_coding	Fc fragment of IgG binding protein	ENSMUSG00000047730	215384
Pinlyp	1.29866	-1.66744	0.112648	0.310614	protein_coding	phospholipase A2 inhibitor and LY6/PLAUR domain containing	ENSMUSG00000011632	641361
Cdkn2d	1.2973	2.50761	0.000695547	0.0136909	protein_coding	cyclin dependent kinase inhibitor 2D	ENSMUSG00000096472	12581
Asxl3	1.29617	-0.255125	0.0331878	0.156075	protein_coding	ASXL transcriptional regulator 3	ENSMUSG00000045215	211961
Pask	1.29608	3.58253	0.000193512	0.00582077	protein_coding	PAS domain containing serine/threonine kinase	ENSMUSG00000026274	269224
Pate14	1.2945	1.0914	0.00466088	0.0477385	protein_coding	prostate and testis expressed 14	ENSMUSG00000070313	235973
Mms22l	1.29442	4.25557	0.000123623	0.00431316	protein_coding	MMS22-like, DNA repair protein	ENSMUSG00000045751	212377
Haspin	1.29366	3.52577	0.000220419	0.00629983	protein_coding	histone H3 associated protein kinase	ENSMUSG00000050107	14841
Slco2a1	1.29358	5.99628	0.00243577	0.0315225	protein_coding	solute carrier organic anion transporter family, member 2a1	ENSMUSG00000032548	24059
Tmem97	1.29301	4.56382	0.000124403	0.00433061	protein_coding	transmembrane protein 97	ENSMUSG00000037278	69071
Ablim3	1.29298	-0.31231	0.0282217	0.142591	protein_coding	actin binding LIM protein family, member 3	ENSMUSG00000032735	319713
Suv39h1	1.29186	4.27496	0.000119892	0.00423064	protein_coding	suppressor of variegation 3-9 1	ENSMUSG00000039231	20937
Ntng1	1.2915	2.86769	0.000957609	0.0168075	protein_coding	netrin G1	ENSMUSG00000059857	80883
Haus4	1.29084	3.3266	0.000302494	0.00792883	protein_coding	HAUS augmin-like complex, subunit 4	ENSMUSG00000022177	219072
Ska2	1.29055	3.7778	0.000173978	0.00541184	protein_coding	spindle and kinetochore associated complex subunit 2	ENSMUSG00000020492	66140
Neto2	1.29006	3.33437	0.000254388	0.00695014	protein_coding	neuropilin (NRP) and tolloid (TLL)-like 2	ENSMUSG00000036902	74513
4930447K03Rik	1.28844	-0.479057	0.0335331	0.157103	lncRNA	RIKEN cDNA 4930447K03 gene	ENSMUSG00000113591	432745
Kcnh1	1.28799	0.265337	0.016036	0.101561	protein_coding	potassium voltage-gated channel, subfamily H (eag-related), member 1	ENSMUSG00000058248	16510
Slc16a6	1.28798	-0.929058	0.0568074	0.212613	protein_coding	solute carrier family 16 (monocarboxylic acid transporters), member 6	ENSMUSG00000041920	104681
Gm6166	1.28698	4.12455	0.000164607	0.00520392	processed_pseudogene	predicted gene 6166	ENSMUSG00000074280
Emp1	1.28605	8.23708	0.00013639	0.00462322	protein_coding	epithelial membrane protein 1	ENSMUSG00000030208	13730
Ovol1	1.28588	1.34966	0.00345528	0.0392286	protein_coding	ovo like zinc finger 1	ENSMUSG00000024922	18426
Bmper	1.28526	2.79835	0.00053387	0.0113446	protein_coding	BMP-binding endothelial regulator	ENSMUSG00000031963	73230
Ubqln2	1.28519	4.45518	0.0242051	0.13015	protein_coding	ubiquilin 2	ENSMUSG00000050148	54609
Elf4	1.28474	3.14542	0.00767567	0.0648684	protein_coding	E74-like factor 4 (ets domain transcription factor)	ENSMUSG00000031103	56501
St3gal1	1.28464	3.6059	0.000623051	0.01269	protein_coding	ST3 beta-galactoside alpha-2,3-sialyltransferase 1	ENSMUSG00000013846	20442
Aloxe3	1.28459	-0.182524	0.0255849	0.134351	protein_coding	arachidonate lipoxygenase 3	ENSMUSG00000020892	23801
Ccl11	1.28239	0.698026	0.00761854	0.0645164	protein_coding	chemokine (C-C motif) ligand 11	ENSMUSG00000020676	20292
Ak4	1.28099	4.15185	0.000139256	0.00471008	protein_coding	adenylate kinase 4	ENSMUSG00000028527	11639
Slc4a11	1.28039	5.62845	0.000450175	0.0102103	protein_coding	solute carrier family 4, sodium bicarbonate transporter-like, member 11	ENSMUSG00000074796	269356
Tpgs2	1.27876	2.73176	0.000561074	0.0117613	protein_coding	tubulin polyglutamylase complex subunit 2	ENSMUSG00000024269	66648
Olfr77	1.27831	-1.43072	0.0931001	0.279661	protein_coding	olfactory receptor 77	ENSMUSG00000051118	258336
Stard4	1.27658	4.22767	0.00109733	0.0183769	protein_coding	StAR-related lipid transfer (START) domain containing 4	ENSMUSG00000024378	170459
Gbp8	1.27613	-1.10976	0.0860578	0.266677	protein_coding	guanylate-binding protein 8	ENSMUSG00000034438	76074
Ict1os	1.27598	-1.21519	0.089092	0.271839	lncRNA	immature colon carcinoma transcript 1, opposite strand	ENSMUSG00000085072
Bnipl	1.27497	1.12806	0.00689984	0.0605926	protein_coding	BCL2/adenovirus E1B 19kD interacting protein like	ENSMUSG00000028115	171388
Fgf7	1.27461	0.725434	0.0082789	0.0679242	protein_coding	fibroblast growth factor 7	ENSMUSG00000027208	14178
Vrk1	1.27423	4.27381	0.000136029	0.00462109	protein_coding	vaccinia related kinase 1	ENSMUSG00000021115	22367
Fbln1	1.27371	0.289063	0.0164265	0.102977	protein_coding	fibulin 1	ENSMUSG00000006369	14114
Gm28229	1.27329	0.798014	0.0165019	0.103036	lncRNA	predicted gene 28229	ENSMUSG00000101335
Gm10036	1.27247	-0.774992	0.0612857	0.221558	processed_pseudogene	predicted gene 10036	ENSMUSG00000058064
Cd109	1.27243	5.99588	9.45881e-05	0.00356512	protein_coding	CD109 antigen	ENSMUSG00000046186	235505
Sectm1a	1.26888	4.80836	0.000146377	0.00485827	protein_coding	secreted and transmembrane 1A	ENSMUSG00000025165	209588
Atp13a4	1.26728	0.57208	0.00936022	0.0734053	protein_coding	ATPase type 13A4	ENSMUSG00000038094	224079
Pom121	1.26666	4.24663	0.0261767	0.136029	protein_coding	nuclear pore membrane protein 121	ENSMUSG00000053293	107939
Mdc1	1.26573	4.02781	0.00121292	0.0197783	protein_coding	mediator of DNA damage checkpoint 1	ENSMUSG00000061607	240087
Grik2	1.26204	2.59095	0.000917997	0.0163081	protein_coding	glutamate receptor, ionotropic, kainate 2 (beta 2)	ENSMUSG00000056073	14806
Fxyd6	1.26153	1.95059	0.00300642	0.0359078	protein_coding	FXYD domain-containing ion transport regulator 6	ENSMUSG00000066705	59095
Srgn	1.26101	-0.205162	0.0281211	0.142429	protein_coding	serglycin	ENSMUSG00000020077	19073
Snora47	1.26044	-1.1631	0.167404	0.387631	snoRNA	small nucleolar RNA, H/ACA box 47	ENSMUSG00000088108	100217450
Hat1	1.25996	4.7745	0.000272232	0.00733416	protein_coding	histone aminotransferase 1	ENSMUSG00000027018	107435
Tdrkh	1.25995	-0.942688	0.0610878	0.221241	protein_coding	tudor and KH domain containing protein	ENSMUSG00000041912	72634
Cep57l1	1.25944	1.87664	0.00182899	0.0260652	protein_coding	centrosomal protein 57-like 1	ENSMUSG00000019813	103268
Tmem109	1.25931	5.00494	0.000147407	0.00486064	protein_coding	transmembrane protein 109	ENSMUSG00000034659	68539
Il6	1.25813	0.539822	0.0101301	0.0767359	protein_coding	interleukin 6	ENSMUSG00000025746	16193
Cdca7	1.25804	4.42712	0.000225742	0.00642826	protein_coding	cell division cycle associated 7	ENSMUSG00000055612	66953
Atp6v1c2	1.25759	3.70989	0.000296192	0.00780324	protein_coding	ATPase, H+ transporting, lysosomal V1 subunit C2	ENSMUSG00000020566	68775
Ret	1.25677	3.21006	0.00152791	0.0229915	protein_coding	ret proto-oncogene	ENSMUSG00000030110	19713
Spdl1	1.25557	3.95733	0.000313539	0.00806852	protein_coding	spindle apparatus coiled-coil protein 1	ENSMUSG00000069910	70385
Rad51c	1.25461	1.45299	0.0047766	0.0483623	protein_coding	RAD51 paralog C	ENSMUSG00000007646	114714
Gramd2	1.25371	1.48616	0.00313097	0.0370115	protein_coding	GRAM domain containing 2	ENSMUSG00000074259	546134
Car2	1.25337	2.16651	0.0014754	0.0225177	protein_coding	carbonic anhydrase 2	ENSMUSG00000027562	12349
Gpnmb	1.25333	-0.074369	0.023718	0.128512	protein_coding	glycoprotein (transmembrane) nmb	ENSMUSG00000029816	93695
Prss12	1.25319	4.03822	0.000197951	0.00588573	protein_coding	protease, serine 12 neurotrypsin (motopsin)	ENSMUSG00000027978	19142
Ednra	1.25277	-1.41258	0.0966412	0.2857	protein_coding	endothelin receptor type A	ENSMUSG00000031616	13617
Scrg1	1.25189	0.287763	0.015075	0.0979121	protein_coding	scrapie responsive gene 1	ENSMUSG00000031610	20284
Ror1	1.24709	4.27708	0.00057281	0.011933	protein_coding	receptor tyrosine kinase-like orphan receptor 1	ENSMUSG00000035305	26563
Zdhhc15	1.24499	1.21095	0.00524466	0.0511806	protein_coding	zinc finger, DHHC domain containing 15	ENSMUSG00000033906	108672
H2ac19	1.24451	5.32456	0.000432662	0.00995773	protein_coding	H2A clustered histone 19	ENSMUSG00000063954	319192
Odc1	1.24434	7.65479	0.000148744	0.00486243	protein_coding	ornithine decarboxylase, structural 1	ENSMUSG00000011179	18263
Gm49384	1.24324	1.78622	0.00218578	0.0294691	protein_coding	predicted gene, 49384	ENSMUSG00000113786
Palb2	1.24134	2.49099	0.000968016	0.0169145	protein_coding	partner and localizer of BRCA2	ENSMUSG00000044702	233826
Gm30042	1.23985	0.286518	0.0321118	0.153248	lncRNA	predicted gene, 30042	ENSMUSG00000118330
Xrcc2	1.23779	2.70473	0.000779216	0.0145783	protein_coding	X-ray repair complementing defective repair in Chinese hamster cells 2	ENSMUSG00000028933	57434
Il23a	1.2374	1.77672	0.00235988	0.0308497	protein_coding	interleukin 23, alpha subunit p19	ENSMUSG00000025383	83430
Pdzd7	1.2371	0.202344	0.0194605	0.113326	protein_coding	PDZ domain containing 7	ENSMUSG00000074818	100503041
Eaf2	1.23572	-0.80679	0.0558704	0.210325	protein_coding	ELL associated factor 2	ENSMUSG00000022838	106389
Yy2	1.23523	1.10212	0.0063105	0.0573013	protein_coding	Yy2 transcription factor	ENSMUSG00000091736	100073351
Cherp	1.2352	4.00531	0.0330353	0.155698	protein_coding	calcium homeostasis endoplasmic reticulum protein	ENSMUSG00000052488	27967
Plat	1.2348	4.64389	0.000160016	0.00508997	protein_coding	plasminogen activator, tissue	ENSMUSG00000031538	18791
Alms1	1.23391	4.1054	0.000216517	0.00624592	protein_coding	ALMS1, centrosome and basal body associated	ENSMUSG00000063810	236266
Gm19792	1.23366	-0.983187	0.0882941	0.270576	lncRNA	predicted gene, 19792	ENSMUSG00000113495
Rps23rg1	1.2305	-0.612329	0.0504807	0.198627	protein_coding	ribosomal protein S23, retrogene 1	ENSMUSG00000065952	546049
Nanos1	1.22942	1.84901	0.00412304	0.0440787	protein_coding	nanos C2HC-type zinc finger 1	ENSMUSG00000072437	332397
Mgam	1.22921	4.77538	0.000141742	0.00475266	protein_coding	maltase-glucoamylase	ENSMUSG00000068587	232714
Map2k6	1.22813	2.15317	0.00155471	0.0232535	protein_coding	mitogen-activated protein kinase kinase 6	ENSMUSG00000020623	26399
Smim10l2a	1.22775	0.0965817	0.0221186	0.122438	protein_coding	small integral membrane protein 10 like 2A	ENSMUSG00000054850	320237
Olfml3	1.2275	1.6937	0.00336234	0.0386682	protein_coding	olfactomedin-like 3	ENSMUSG00000027848	99543
Stac2	1.22618	3.91254	0.0104635	0.0784558	protein_coding	SH3 and cysteine rich domain 2	ENSMUSG00000017400	217154
Itga3	1.22509	9.30177	0.000709603	0.0138856	protein_coding	integrin alpha 3	ENSMUSG00000001507	16400
Slc26a7	1.2228	1.11382	0.00781624	0.0657336	protein_coding	solute carrier family 26, member 7	ENSMUSG00000040569	208890
Eif4ebp2	1.22091	5.69945	0.0274661	0.140421	protein_coding	eukaryotic translation initiation factor 4E binding protein 2	ENSMUSG00000020091	13688
Gm11168	1.22067	-0.675325	0.0539415	0.206051	protein_coding	predicted gene 11168	ENSMUSG00000096385
Padi4	1.2202	2.71664	0.000808474	0.0149452	protein_coding	peptidyl arginine deiminase, type IV	ENSMUSG00000025330	18602
Nmnat2	1.21969	1.45647	0.0040064	0.0432889	protein_coding	nicotinamide nucleotide adenylyltransferase 2	ENSMUSG00000042751	226518
Gm43540	1.21953	-0.10849	0.0555564	0.209774	processed_pseudogene	predicted gene 43540	ENSMUSG00000105549
Bnc2	1.21952	0.0766328	0.0446007	0.185081	protein_coding	basonuclin 2	ENSMUSG00000028487	242509
4930503L19Rik	1.21949	2.29584	0.00142583	0.0218905	protein_coding	RIKEN cDNA 4930503L19 gene	ENSMUSG00000044906	269033
Emid1	1.21886	0.0295799	0.0248085	0.131775	protein_coding	EMI domain containing 1	ENSMUSG00000034164	140703
Septin10	1.21863	3.60999	0.000340029	0.00846848	protein_coding	septin 10	ENSMUSG00000019917	103080
Ntrk2	1.21848	1.81504	0.00297472	0.0356392	protein_coding	neurotrophic tyrosine kinase, receptor, type 2	ENSMUSG00000055254	18212
Flrt2	1.21828	3.12047	0.000533195	0.0113446	protein_coding	fibronectin leucine rich transmembrane protein 2	ENSMUSG00000047414	399558
Hbegf	1.21669	5.26674	0.00014081	0.00473163	protein_coding	heparin-binding EGF-like growth factor	ENSMUSG00000024486	15200
Gm5620	1.21435	0.470292	0.0180495	0.108822	processed_pseudogene	predicted gene 5620	ENSMUSG00000056904
Mrto4-ps2	1.21402	-1.22621	0.160478	0.378865	processed_pseudogene	mRNA turnover 4, pseudogene 2	ENSMUSG00000091105
Sptlc3	1.21387	3.3267	0.000860607	0.0155926	protein_coding	serine palmitoyltransferase, long chain base subunit 3	ENSMUSG00000039092	228677
Nmral1	1.2126	3.0396	0.000536266	0.0113799	protein_coding	NmrA-like family domain containing 1	ENSMUSG00000063445	67824
Mcm7	1.21202	6.44764	0.000109901	0.00394093	protein_coding	minichromosome maintenance complex component 7	ENSMUSG00000029730	17220
Gpc6	1.2113	4.57214	0.000635074	0.0128433	protein_coding	glypican 6	ENSMUSG00000058571	23888
Rad18	1.21127	3.99781	0.000217454	0.00624968	protein_coding	RAD18 E3 ubiquitin protein ligase	ENSMUSG00000030254	58186
Ccdc63	1.21038	-0.648729	0.063989	0.226538	protein_coding	coiled-coil domain containing 63	ENSMUSG00000043036	330188
Ppl	1.20998	6.22884	0.000252748	0.00695014	protein_coding	periplakin	ENSMUSG00000039457	19041
Itgb4	1.20948	8.61056	0.00216041	0.0293055	protein_coding	integrin beta 4	ENSMUSG00000020758	192897
Gas2	1.20753	0.601574	0.0147336	0.096904	protein_coding	growth arrest specific 2	ENSMUSG00000030498	14453
Cdc7	1.20684	2.84666	0.00109081	0.0183073	protein_coding	cell division cycle 7 (S. cerevisiae)	ENSMUSG00000029283	12545
Muc16	1.20678	0.427814	0.0380475	0.16961	protein_coding	mucin 16	ENSMUSG00000109564	73732
Plaur	1.20641	4.04104	0.000252972	0.00695014	protein_coding	plasminogen activator, urokinase receptor	ENSMUSG00000046223	18793
Syce2	1.20543	0.0385457	0.0267963	0.138049	protein_coding	synaptonemal complex central element protein 2	ENSMUSG00000003824	71846
Fmnl1	1.20521	1.80098	0.0204159	0.116173	protein_coding	formin-like 1	ENSMUSG00000055805	57778
Gm28778	1.20475	-0.925806	0.114541	0.314044	protein_coding	predicted gene 28778	ENSMUSG00000100679
Gm9292	1.20376	-1.00085	0.106663	0.301601	unprocessed_pseudogene	predicted gene 9292	ENSMUSG00000113174
Pabpc1	1.20216	8.43143	0.0195528	0.113528	protein_coding	poly(A) binding protein, cytoplasmic 1	ENSMUSG00000022283	18458
Cntln	1.20205	0.918258	0.00793179	0.0664169	protein_coding	centlein, centrosomal protein	ENSMUSG00000038070	338349
Hhipl2	1.20202	3.33028	0.000452572	0.0102347	protein_coding	hedgehog interacting protein-like 2	ENSMUSG00000053461	78772
Rn18s	1.20082	7.83044	0.00279118	0.0343162	rRNA	18S ribosomal RNA	ENSMUSG00000119584	19791
Olfr920	1.19861	-1.06851	0.0881389	0.270328	protein_coding	olfactory receptor 920	ENSMUSG00000061039	258783
Gm14401	1.19799	-0.870849	0.0805623	0.256577	protein_coding	predicted gene 14401	ENSMUSG00000078872
Snora30	1.19797	-1.08836	0.10821	0.304282	snoRNA	small nucleolar RNA, H/ACA box 30	ENSMUSG00000065259
Ftx	1.19761	3.07222	0.000550855	0.0115942	lncRNA	Ftx transcript, Xist regulator (non-protein coding)	ENSMUSG00000086370	78878
Igfbp4	1.19742	5.62695	0.000115003	0.00409544	protein_coding	insulin-like growth factor binding protein 4	ENSMUSG00000017493	16010
Gm49353	1.19626	-0.477209	0.168603	0.389062	protein_coding	predicted gene, 49353	ENSMUSG00000110723
Gm13864	1.19609	-1.40937	0.13515	0.34548	processed_pseudogene	predicted gene 13864	ENSMUSG00000082920
Tram2	1.19468	3.24833	0.0144396	0.0958368	protein_coding	translocating chain-associating membrane protein 2	ENSMUSG00000041779	170829
Tbc1d31	1.19401	2.99514	0.000630788	0.01279	protein_coding	TBC1 domain family, member 31	ENSMUSG00000022364	210544
Topbp1	1.19356	6.66106	0.000103434	0.003815	protein_coding	topoisomerase (DNA) II binding protein 1	ENSMUSG00000032555	235559
Ywhaq-ps1	1.19084	-0.295151	0.064342	0.227157	processed_pseudogene	tyrosine 3-monooxygenase/tryptophan 5-monooxygenase activation protein theta, pseudogene 1	ENSMUSG00000108405
Pear1	1.1887	0.214741	0.0303238	0.147905	protein_coding	platelet endothelial aggregation receptor 1	ENSMUSG00000028073	73182
Fancm	1.18699	4.20508	0.000217348	0.00624968	protein_coding	Fanconi anemia, complementation group M	ENSMUSG00000055884	104806
Aldh1a7	1.18527	0.129688	0.0231859	0.126247	protein_coding	aldehyde dehydrogenase family 1, subfamily A7	ENSMUSG00000024747	26358
Gm43511	1.18424	-0.688026	0.0571928	0.213436	TEC	predicted gene 43511	ENSMUSG00000104761
Slc1a5	1.18236	3.85671	0.000265837	0.00719151	protein_coding	solute carrier family 1 (neutral amino acid transporter), member 5	ENSMUSG00000001918	20514
Gm10184	1.18168	8.77061	0.000376837	0.0090365	protein_coding	predicted pseudogene 10184	ENSMUSG00000066878
4933404O12Rik	1.18134	1.87254	0.00900935	0.0715014	lncRNA	RIKEN cDNA 4933404O12 gene	ENSMUSG00000097908	66752
Nasp	1.18106	5.72713	0.000193131	0.00582061	protein_coding	nuclear autoantigenic sperm protein (histone-binding)	ENSMUSG00000028693	50927
Hspg2	1.17975	5.79423	0.024769	0.131775	protein_coding	perlecan (heparan sulfate proteoglycan 2)	ENSMUSG00000028763	15530
Gse1	1.17917	3.87334	0.0202144	0.115597	protein_coding	genetic suppressor element 1, coiled-coil protein	ENSMUSG00000031822	382034
Npnt	1.17898	3.16448	0.00152871	0.0229915	protein_coding	nephronectin	ENSMUSG00000040998	114249
Rtn1	1.17845	0.359888	0.0178907	0.108302	protein_coding	reticulon 1	ENSMUSG00000021087	104001
mt-Nd5	1.17634	8.31934	0.0269523	0.138388	protein_coding	mitochondrially encoded NADH dehydrogenase 5	ENSMUSG00000064367	17721
Fen1	1.17633	5.51079	0.000182975	0.00563511	protein_coding	flap structure specific endonuclease 1	ENSMUSG00000024742	14156
Podxl	1.17355	3.99726	0.000527083	0.0112621	protein_coding	podocalyxin-like	ENSMUSG00000025608	27205
H2az1	1.17284	7.33349	0.000425646	0.00984664	protein_coding	H2A.Z variant histone 1	ENSMUSG00000037894	51788
Nt5dc2	1.17229	2.65591	0.00137471	0.0214026	protein_coding	5'-nucleotidase domain containing 2	ENSMUSG00000071547	70021
Cacna1e	1.17219	-1.21538	0.12539	0.330963	protein_coding	calcium channel, voltage-dependent, R type, alpha 1E subunit	ENSMUSG00000004110	12290
Haus6	1.17201	4.88037	0.000211623	0.00612758	protein_coding	HAUS augmin-like complex, subunit 6	ENSMUSG00000038047	230376
Per2	1.17149	3.56723	0.00557386	0.0530698	protein_coding	period circadian clock 2	ENSMUSG00000055866	18627
AA474408	1.16987	-0.638443	0.109485	0.305977	TEC	expressed sequence AA474408	ENSMUSG00000073867
Pcbp2	1.1677	6.19343	0.0128028	0.089498	protein_coding	poly(rC) binding protein 2	ENSMUSG00000056851	18521
Pik3cg	1.16689	-0.0365335	0.0359454	0.163774	protein_coding	phosphatidylinositol-4,5-bisphosphate 3-kinase catalytic subunit gamma	ENSMUSG00000020573	30955
Chek2	1.16678	3.61318	0.000366425	0.0088651	protein_coding	checkpoint kinase 2	ENSMUSG00000029521	50883
Ulk4	1.16573	1.45508	0.0083537	0.0682167	protein_coding	unc-51-like kinase 4	ENSMUSG00000040936	209012
Gm36839	1.16568	-1.36233	0.127065	0.333338	lncRNA	predicted gene, 36839	ENSMUSG00000113170
Gm1673	1.16456	0.558751	0.0568717	0.212734	protein_coding	predicted gene 1673	ENSMUSG00000070858	381633
H4c9	1.16439	4.3702	0.00040209	0.00942327	protein_coding	H4 clustered histone 9	ENSMUSG00000060639	319158
Pthlh	1.16324	0.597992	0.0174885	0.106996	protein_coding	parathyroid hormone-like peptide	ENSMUSG00000048776	19227
Tcof1	1.16158	4.30116	0.000874131	0.0157452	protein_coding	treacle ribosome biogenesis factor 1	ENSMUSG00000024613	21453
Prim2	1.16057	4.36584	0.000273438	0.00735388	protein_coding	DNA primase, p58 subunit	ENSMUSG00000026134	19076
Gm42600	1.16014	-0.92107	0.0954248	0.283892	TEC	predicted gene 42600	ENSMUSG00000107278
Gm4294	1.15942	1.00804	0.0503754	0.198364	processed_pseudogene	predicted gene 4294	ENSMUSG00000078377
Dhx9	1.15819	7.29731	0.00642706	0.0578511	protein_coding	DEAH (Asp-Glu-Ala-His) box polypeptide 9	ENSMUSG00000042699	13211
Acss1	1.15798	1.97539	0.00335853	0.0386682	protein_coding	acyl-CoA synthetase short-chain family member 1	ENSMUSG00000027452	68738
Trip13	1.15708	3.60857	0.000372035	0.00894905	protein_coding	thyroid hormone receptor interactor 13	ENSMUSG00000021569	69716
C4a	1.15608	-0.634984	0.0807578	0.257041	lncRNA	complement component 4A (Rodgers blood group)	ENSMUSG00000015451	625018
Stmn1	1.1549	6.24995	0.000195413	0.00583265	protein_coding	stathmin 1	ENSMUSG00000028832	16765
Dio2	1.15306	3.94091	0.000782204	0.0145814	protein_coding	deiodinase, iodothyronine, type II	ENSMUSG00000007682	13371
Ctsq	1.15303	-1.11228	0.132791	0.34216	protein_coding	cathepsin Q	ENSMUSG00000021439	104002
Cdh6	1.15285	1.69201	0.00818708	0.0675078	protein_coding	cadherin 6	ENSMUSG00000039385	12563
Sdk1	1.15151	-0.88935	0.0757584	0.24905	protein_coding	sidekick cell adhesion molecule 1	ENSMUSG00000039683	330222
Fam162a	1.1494	5.14102	0.000321795	0.00815864	protein_coding	family with sequence similarity 162, member A	ENSMUSG00000003955	70186
Gapdh-ps16	1.14874	1.04926	0.0281681	0.142517	processed_pseudogene	glyceraldehyde-3-phosphate dehydrogenase, pseudogene 16	ENSMUSG00000078967
Il18rap	1.14631	2.13174	0.00227516	0.0302528	protein_coding	interleukin 18 receptor accessory protein	ENSMUSG00000026068	16174
Inf2	1.14566	4.88346	0.0140836	0.0941599	protein_coding	inverted formin, FH2 and WH2 domain containing	ENSMUSG00000037679	70435
Ncapd3	1.14347	4.82304	0.00020888	0.00607084	protein_coding	non-SMC condensin II complex, subunit D3	ENSMUSG00000035024	78658
Gm48865	1.14332	-0.785436	0.098508	0.288575	TEC	predicted gene, 48865	ENSMUSG00000111664
Cyp51	1.1421	6.06761	0.000192449	0.00581744	protein_coding	cytochrome P450, family 51	ENSMUSG00000001467	13121
Mir6236	1.14104	2.12915	0.00236478	0.0308655	miRNA	microRNA 6236	ENSMUSG00000098973	102465959
Slc12a3	1.13948	-0.626899	0.20873	0.439375	protein_coding	solute carrier family 12, member 3	ENSMUSG00000031766	20497
Gm8203	1.13822	2.37521	0.305924	0.544291	processed_pseudogene	predicted pseudogene 8203	ENSMUSG00000101878
Gm43890	1.13802	-1.08927	0.0940383	0.281878	TEC	predicted gene, 43890	ENSMUSG00000108053
Gm15564	1.1378	-0.443042	0.0923902	0.278447	lncRNA	predicted gene 15564	ENSMUSG00000086324
Egr1	1.13748	4.07429	0.0474674	0.191497	protein_coding	early growth response 1	ENSMUSG00000038418	13653
Pml	1.1371	3.57703	0.00367962	0.0408609	protein_coding	promyelocytic leukemia	ENSMUSG00000036986	18854
Dpysl2	1.13663	5.63306	0.00113038	0.0187648	protein_coding	dihydropyrimidinase-like 2	ENSMUSG00000022048	12934
Pdgfrb	1.13617	3.0371	0.00135661	0.0211848	protein_coding	platelet derived growth factor receptor, beta polypeptide	ENSMUSG00000024620	18596
Vmn1r43	1.13606	1.15013	0.00865396	0.0695564	protein_coding	vomeronasal 1 receptor 43	ENSMUSG00000068231	113847
Fhl1	1.13448	0.0881805	0.0399358	0.173533	protein_coding	four and a half LIM domains 1	ENSMUSG00000023092	14199
B930059L03Rik	1.13436	-1.20314	0.107575	0.30321	lncRNA	RIKEN cDNA B930059L03 gene	ENSMUSG00000113361
Tubb6	1.13206	7.09892	0.000167961	0.00526435	protein_coding	tubulin, beta 6 class V	ENSMUSG00000001473	67951
Icosl	1.13147	0.639633	0.0150277	0.0978296	protein_coding	icos ligand	ENSMUSG00000000732	50723
Nrk	1.12992	-0.6331	0.0607615	0.220641	protein_coding	Nik related kinase	ENSMUSG00000052854	27206
Ltbp1	1.12937	6.35725	0.000381485	0.00909167	protein_coding	latent transforming growth factor beta binding protein 1	ENSMUSG00000001870	268977
Gm44829	1.12889	-1.00714	0.0874152	0.269107	TEC	predicted gene 44829	ENSMUSG00000109157
Nfatc2ip	1.12751	1.79704	0.00563749	0.0534785	protein_coding	nuclear factor of activated T cells, cytoplasmic, calcineurin dependent 2 interacting protein	ENSMUSG00000030722	18020
Gm50357	1.12691	-0.955347	0.0916869	0.277072	processed_pseudogene	predicted gene, 50357	ENSMUSG00000117951
Gm35339	1.12605	-0.709709	0.06852	0.234777	protein_coding	predicted gene, 35339	ENSMUSG00000109179	102638882
Gm28231	1.12602	-0.897491	0.10249	0.295492	lncRNA	predicted gene 28231	ENSMUSG00000100782	102640900
Pcyt1b	1.12552	3.81889	0.0038228	0.0421001	protein_coding	phosphate cytidylyltransferase 1, choline, beta isoform	ENSMUSG00000035246	236899
Mmp28	1.12499	-1.0966	0.180568	0.404831	protein_coding	matrix metallopeptidase 28 (epilysin)	ENSMUSG00000020682	118453
Hnrnpd	1.12455	4.31575	0.000596492	0.0122713	protein_coding	heterogeneous nuclear ribonucleoprotein D	ENSMUSG00000000568	11991
Mis18a	1.12422	3.36626	0.00176431	0.0254492	protein_coding	MIS18 kinetochore protein A	ENSMUSG00000022978	66578
Myo1h	1.11894	-0.642889	0.0637171	0.2261	protein_coding	myosin 1H	ENSMUSG00000066952	231646
Itga5	1.11691	4.32092	0.00644924	0.0578689	protein_coding	integrin alpha 5 (fibronectin receptor alpha)	ENSMUSG00000000555	16402
Siah1b	1.11563	2.69113	0.00144986	0.0221933	protein_coding	siah E3 ubiquitin protein ligase 1B	ENSMUSG00000040749	20438
Zfp382	1.11494	0.46371	0.0328521	0.155251	protein_coding	zinc finger protein 382	ENSMUSG00000074220	233060
H2ac23	1.11489	0.0475692	0.212978	0.444163	protein_coding	H2A clustered histone 23	ENSMUSG00000094248	665433
Gm45094	1.11488	-0.153663	0.0389096	0.17143	TEC	predicted gene 45094	ENSMUSG00000108753
Crlf1	1.11427	2.79377	0.00150702	0.0228427	protein_coding	cytokine receptor-like factor 1	ENSMUSG00000007888	12931
Eepd1	1.11365	1.35607	0.00797964	0.0665657	protein_coding	endonuclease/exonuclease/phosphatase family domain containing 1	ENSMUSG00000036611	67484
Zranb3	1.11223	2.50086	0.00216294	0.0293064	protein_coding	zinc finger, RAN-binding domain containing 3	ENSMUSG00000036086	226409
Jph2	1.11158	-0.208159	0.0533001	0.20472	protein_coding	junctophilin 2	ENSMUSG00000017817	59091
Acot7	1.11084	5.84911	0.000176689	0.00546324	protein_coding	acyl-CoA thioesterase 7	ENSMUSG00000028937	70025
Gm38220	1.1087	-0.7922	0.0738274	0.245158	TEC	predicted gene, 38220	ENSMUSG00000103558
Etaa1	1.10809	3.31932	0.000673089	0.0133849	protein_coding	Ewing tumor-associated antigen 1	ENSMUSG00000016984	68145
Gm13075	1.1078	0.996158	0.0136084	0.0924191	lncRNA	predicted gene 13075	ENSMUSG00000086061
Tfpi	1.10771	0.756535	0.021053	0.11868	protein_coding	tissue factor pathway inhibitor	ENSMUSG00000027082	21788
Dock8	1.10732	5.54239	0.00674727	0.0596246	protein_coding	dedicator of cytokinesis 8	ENSMUSG00000052085	76088
Col4a4	1.10714	-0.0221343	0.0416135	0.177601	protein_coding	collagen, type IV, alpha 4	ENSMUSG00000067158	12829
Dnah6	1.10699	-1.22606	0.12062	0.323499	protein_coding	dynein, axonemal, heavy chain 6	ENSMUSG00000052861	330355
Prom2	1.1064	0.331455	0.057738	0.214404	protein_coding	prominin 2	ENSMUSG00000027376	192212
	1.10596	-0.0279437	0.0376462	0.1685	TEC	TEC	ENSMUSG00000118106
Star	1.10343	0.329534	0.0242508	0.13035	protein_coding	steroidogenic acute regulatory protein	ENSMUSG00000031574	20845
Cd80	1.10292	-0.269888	0.0517525	0.201331	protein_coding	CD80 antigen	ENSMUSG00000075122	12519
Gm7336	1.1019	8.6576	0.00051412	0.0110768	processed_pseudogene	predicted gene 7336	ENSMUSG00000078636
Gm38375	1.10167	-0.863078	0.0800354	0.256035	TEC	predicted gene, 38375	ENSMUSG00000103507
Ppp2r2a	1.10112	5.10088	0.020434	0.116178	protein_coding	protein phosphatase 2, regulatory subunit B, alpha	ENSMUSG00000022052	71978
Cbx2	1.10073	5.50559	0.000253308	0.00695014	protein_coding	chromobox 2	ENSMUSG00000025577	12416
Mthfd1	1.10061	6.25552	0.00019035	0.00579314	protein_coding	methylenetetrahydrofolate dehydrogenase (NADP+ dependent), methenyltetrahydrofolate cyclohydrolase, formyltetrahydrofolate synthase	ENSMUSG00000021048	108156
Hnrnpa1	1.09984	7.61815	0.000249186	0.00692453	protein_coding	heterogeneous nuclear ribonucleoprotein A1	ENSMUSG00000046434	15382
Rtl5	1.09957	-1.121	0.110489	0.307614	protein_coding	retrotransposon Gag like 5	ENSMUSG00000049191	331474
Slc26a9	1.09943	0.545948	0.0190579	0.112162	protein_coding	solute carrier family 26, member 9	ENSMUSG00000042268	320718
Gnb4	1.09892	-0.0637488	0.043263	0.182313	protein_coding	guanine nucleotide binding protein (G protein), beta 4	ENSMUSG00000027669	14696
Myo19	1.09816	3.58191	0.000767691	0.0144713	protein_coding	myosin XIX	ENSMUSG00000020527	66196
Nr2f2	1.09697	3.23312	0.00449668	0.0466877	protein_coding	nuclear receptor subfamily 2, group F, member 2	ENSMUSG00000030551	11819
Col16a1	1.09654	5.55193	0.000202164	0.00594254	protein_coding	collagen, type XVI, alpha 1	ENSMUSG00000040690	107581
Nav1	1.09606	3.90043	0.0393691	0.172372	protein_coding	neuron navigator 1	ENSMUSG00000009418	215690
Gm5786	1.09498	-0.921296	0.106951	0.30189	processed_pseudogene	predicted pseudogene 5786	ENSMUSG00000066487
Dck	1.09458	4.76158	0.000293337	0.00775803	protein_coding	deoxycytidine kinase	ENSMUSG00000029366	13178
Zdhhc2	1.09389	3.28337	0.00138222	0.0214764	protein_coding	zinc finger, DHHC domain containing 2	ENSMUSG00000039470	70546
B230317F23Rik	1.09283	-0.847887	0.0878254	0.269815	lncRNA	RIKEN cDNA B230317F23 gene	ENSMUSG00000045746
Nsd2	1.09192	6.57498	0.000293474	0.00775803	protein_coding	nuclear receptor binding SET domain protein 2	ENSMUSG00000057406	107823
Gm37140	1.0915	-1.28688	0.131824	0.341259	TEC	predicted gene, 37140	ENSMUSG00000104140
Gpat3	1.09139	2.54	0.00188175	0.0266456	protein_coding	glycerol-3-phosphate acyltransferase 3	ENSMUSG00000029314	231510
Gm31392	1.09123	-1.37759	0.133069	0.34242	lncRNA	predicted gene, 31392	ENSMUSG00000114722
Tnni2	1.09122	1.79427	0.00467304	0.0477385	protein_coding	troponin I, skeletal, fast 2	ENSMUSG00000031097	21953
Gm9008	1.09106	2.2051	0.00279352	0.0343162	protein_coding	predicted pseudogene 9008	ENSMUSG00000072476
Cdh24	1.09012	2.48967	0.00295293	0.0355749	protein_coding	cadherin-like 24	ENSMUSG00000059674	239096
Fbln2	1.0885	9.14009	0.000640746	0.0129216	protein_coding	fibulin 2	ENSMUSG00000064080	14115
Cxcl14	1.08829	3.52645	0.000678039	0.013466	protein_coding	chemokine (C-X-C motif) ligand 14	ENSMUSG00000021508	57266
Atp11c	1.08798	4.8049	0.000447383	0.0101619	protein_coding	ATPase, class VI, type 11C	ENSMUSG00000062949	320940
Gm44616	1.08684	-1.0402	0.119403	0.321291	TEC	predicted gene 44616	ENSMUSG00000108701
Gm38910	1.08643	1.81806	0.0379974	0.169484	lncRNA	predicted gene, 38910	ENSMUSG00000107728
Ezh2	1.08605	4.84533	0.000329823	0.00827504	protein_coding	enhancer of zeste 2 polycomb repressive complex 2 subunit	ENSMUSG00000029687	14056
G2e3	1.08537	5.22756	0.000245459	0.00686354	protein_coding	G2/M-phase specific E3 ubiquitin ligase	ENSMUSG00000035293	217558
Epgn	1.08516	4.34394	0.000379341	0.00906847	protein_coding	epithelial mitogen	ENSMUSG00000035020	71920
Psd4	1.08514	2.68964	0.00240283	0.0312792	protein_coding	pleckstrin and Sec7 domain containing 4	ENSMUSG00000026979	215632
Gm44822	1.08489	-0.765044	0.0829812	0.260795	TEC	predicted gene 44822	ENSMUSG00000109154
Poglut3	1.08477	3.83527	0.000455975	0.0102967	protein_coding	protein O-glucosyltransferase 3	ENSMUSG00000034487	68304
Klf5	1.08422	4.5444	0.00445146	0.0463219	protein_coding	Kruppel-like factor 5	ENSMUSG00000005148	12224
Gm4524	1.08357	-1.5101	0.173318	0.395066	lncRNA	predicted gene 4524	ENSMUSG00000090257
Ncmap	1.08269	3.08576	0.00114847	0.0189266	protein_coding	noncompact myelin associated protein	ENSMUSG00000043924	230822
Krt5	1.082	1.98188	0.00534187	0.0515869	protein_coding	keratin 5	ENSMUSG00000061527	110308
Gm14412	1.08097	-0.0345006	0.0519868	0.201752	protein_coding	predicted gene 14412	ENSMUSG00000078868
Vmn1r55	1.08057	-1.41086	0.171502	0.392602	protein_coding	vomeronasal 1 receptor 55	ENSMUSG00000118215	384522
Lars2	1.0805	5.42554	0.000765133	0.0144545	protein_coding	leucyl-tRNA synthetase, mitochondrial	ENSMUSG00000035202	102436
Tipin	1.08037	4.50333	0.000943541	0.0166664	protein_coding	timeless interacting protein	ENSMUSG00000032397	66131
Tnfrsf9	1.07955	2.46657	0.00259388	0.0327747	protein_coding	tumor necrosis factor receptor superfamily, member 9	ENSMUSG00000028965	21942
Abcb1b	1.07872	4.59715	0.000399848	0.009406	protein_coding	ATP-binding cassette, sub-family B (MDR/TAP), member 1B	ENSMUSG00000028970	18669
Gm37214	1.07864	1.62954	0.0710772	0.239736	lncRNA	predicted gene, 37214	ENSMUSG00000104022
Sema5a	1.07862	5.44521	0.00313754	0.0370173	protein_coding	sema domain, seven thrombospondin repeats (type 1 and type 1-like), transmembrane domain (TM) and short cytoplasmic domain, (semaphorin) 5A	ENSMUSG00000022231	20356
Gjb4	1.07847	5.36324	0.000366958	0.0088651	protein_coding	gap junction protein, beta 4	ENSMUSG00000046623	14621
Brpf3	1.07732	2.9594	0.0471541	0.190921	protein_coding	bromodomain and PHD finger containing, 3	ENSMUSG00000063952	268936
Pdss1	1.07691	2.19896	0.00533794	0.0515851	protein_coding	prenyl (solanesyl) diphosphate synthase, subunit 1	ENSMUSG00000026784	56075
Prkg2	1.07678	2.58932	0.00463851	0.0476178	protein_coding	protein kinase, cGMP-dependent, type II	ENSMUSG00000029334	19092
Nrip3	1.07636	-1.11591	0.108085	0.304258	protein_coding	nuclear receptor interacting protein 3	ENSMUSG00000034825	78593
R3hdm1	1.07561	4.31826	0.00624919	0.0570683	protein_coding	R3H domain containing 1	ENSMUSG00000056211	226412
Adamts6	1.07533	1.88141	0.0159639	0.101439	protein_coding	a disintegrin-like and metallopeptidase (reprolysin type) with thrombospondin type 1 motif, 6	ENSMUSG00000046169	108154
Ccrl2	1.07527	1.80772	0.0053196	0.0514728	protein_coding	chemokine (C-C motif) receptor-like 2	ENSMUSG00000043953	54199
Pcdhga9	1.07525	0.286986	0.0467605	0.189942	protein_coding	protocadherin gamma subfamily A, 9	ENSMUSG00000102440	93717
A230103J11Rik	1.07521	-0.484559	0.144323	0.357655	lncRNA	RIKEN cDNA A230103J11 gene	ENSMUSG00000087026	320466
Eftud2	1.0741	6.63882	0.000400139	0.009406	protein_coding	elongation factor Tu GTP binding domain containing 2	ENSMUSG00000020929	20624
Spon1	1.07392	1.36855	0.0107015	0.0797006	protein_coding	spondin 1, (f-spondin) extracellular matrix protein	ENSMUSG00000038156	233744
Gm45629	1.07272	-0.472651	0.0596636	0.218579	TEC	predicted gene 45629	ENSMUSG00000110010
Cdc25a	1.07261	4.06571	0.000443342	0.0101046	protein_coding	cell division cycle 25A	ENSMUSG00000032477	12530
Slitrk4	1.07217	-1.19419	0.116158	0.316462	protein_coding	SLIT and NTRK-like family, member 4	ENSMUSG00000046699	245446
Atoh8	1.07191	0.124961	0.171091	0.392163	protein_coding	atonal bHLH transcription factor 8	ENSMUSG00000037621	71093
Gm47015	1.07135	-1.21148	0.132788	0.34216	lncRNA	predicted gene, 47015	ENSMUSG00000112907
Cdk2	1.07099	4.37013	0.000403864	0.00945053	protein_coding	cyclin-dependent kinase 2	ENSMUSG00000025358	12566
H60c	1.06997	-1.12173	0.212246	0.443591	protein_coding	histocompatibility 60c	ENSMUSG00000091618	670558
Adamtsl3	1.06863	3.36895	0.000810451	0.0149461	protein_coding	ADAMTS-like 3	ENSMUSG00000070469	269959
Gm37750	1.0678	0.576317	0.033914	0.158051	TEC	predicted gene, 37750	ENSMUSG00000104268
Hsf2bp	1.06737	1.48037	0.00956877	0.0743664	protein_coding	heat shock transcription factor 2 binding protein	ENSMUSG00000002076	74377
Ankrd37	1.06502	0.500113	0.0409455	0.176108	protein_coding	ankyrin repeat domain 37	ENSMUSG00000050914	654824
Gstcd	1.06424	3.91334	0.000571179	0.0119253	protein_coding	glutathione S-transferase, C-terminal domain containing	ENSMUSG00000028018	67553
Dhcr24	1.06252	6.53091	0.000391275	0.00926356	protein_coding	24-dehydrocholesterol reductase	ENSMUSG00000034926	74754
Pds5b	1.06243	4.82673	0.00278823	0.0343162	protein_coding	PDS5 cohesin associated factor B	ENSMUSG00000034021	100710
Kcnq1	1.06214	-0.81398	0.110473	0.307614	protein_coding	potassium voltage-gated channel, subfamily Q, member 1	ENSMUSG00000009545	16535
Gm3226	1.06026	4.95603	0.000473911	0.010583	processed_pseudogene	predicted gene 3226	ENSMUSG00000114547
Gins3	1.05961	2.42123	0.00794192	0.06643	protein_coding	GINS complex subunit 3 (Psf3 homolog)	ENSMUSG00000031669	78833
Umps	1.05858	5.05644	0.000325878	0.0082352	protein_coding	uridine monophosphate synthetase	ENSMUSG00000022814	22247
Ace	1.05843	2.59275	0.00383691	0.0421543	protein_coding	angiotensin I converting enzyme (peptidyl-dipeptidase A) 1	ENSMUSG00000020681	11421
Pfas	1.05808	5.73123	0.000345744	0.00856016	protein_coding	phosphoribosylformylglycinamidine synthase (FGAR amidotransferase)	ENSMUSG00000020899	237823
Prrc2c	1.0575	7.57515	0.0194928	0.11335	protein_coding	proline-rich coiled-coil 2C	ENSMUSG00000040225	226562
Gm9320	1.05715	-1.41718	0.147628	0.361624	transcribed_processed_pseudogene	predicted gene 9320	ENSMUSG00000100865
Nmb	1.05568	-0.750383	0.115067	0.314576	protein_coding	neuromedin B	ENSMUSG00000025723	68039
Srl	1.05535	3.05549	0.00169993	0.0247847	protein_coding	sarcalumenin	ENSMUSG00000022519	106393
Adra1d	1.05469	-0.254097	0.120711	0.323631	protein_coding	adrenergic receptor, alpha 1d	ENSMUSG00000027335	11550
Srrm1	1.05426	5.61605	0.020006	0.115038	protein_coding	serine/arginine repetitive matrix 1	ENSMUSG00000028809	51796
Tube1	1.05348	1.56696	0.00827716	0.0679242	protein_coding	tubulin, epsilon 1	ENSMUSG00000019845	71924
Adamtsl1	1.05246	-1.22978	0.138463	0.350473	protein_coding	ADAMTS-like 1	ENSMUSG00000066113	77739
Clcf1	1.05233	3.66008	0.000757058	0.0143734	protein_coding	cardiotrophin-like cytokine factor 1	ENSMUSG00000040663	56708
Dsg3	1.05172	6.56728	0.000358115	0.00872414	protein_coding	desmoglein 3	ENSMUSG00000056632	13512
Dtx4	1.05165	5.08725	0.000791692	0.0147228	protein_coding	deltex 4, E3 ubiquitin ligase	ENSMUSG00000039982	207521
Cst6	1.05155	2.98172	0.00174425	0.025246	protein_coding	cystatin E/M	ENSMUSG00000024846	73720
Zfp101	1.05115	3.07962	0.00122031	0.019857	protein_coding	zinc finger protein 101	ENSMUSG00000055240	22643
Apc2	1.05113	1.39872	0.0201609	0.115491	protein_coding	APC regulator of WNT signaling pathway 2	ENSMUSG00000020135	23805
2810039B14Rik	1.05108	-1.28864	0.171545	0.392643	transcribed_unitary_pseudogene	RIKEN cDNA 2810039B14 gene	ENSMUSG00000099034
Gm31718	1.05074	0.129925	0.0361665	0.164296	lncRNA	predicted gene, 31718	ENSMUSG00000110697
Phgdh	1.04875	6.86532	0.000314595	0.00806852	protein_coding	3-phosphoglycerate dehydrogenase	ENSMUSG00000053398	236539
Plp1	1.04779	-1.37145	0.143936	0.357116	protein_coding	proteolipid protein (myelin) 1	ENSMUSG00000031425	18823
Mtbp	1.04741	4.06162	0.000683944	0.0135659	protein_coding	Mdm2, transformed 3T3 cell double minute p53 binding protein	ENSMUSG00000022369	105837
Tmem131	1.04681	5.78682	0.029885	0.146655	protein_coding	transmembrane protein 131	ENSMUSG00000026116	56030
Dbf4	1.04678	5.20904	0.000314376	0.00806852	protein_coding	DBF4 zinc finger	ENSMUSG00000002297	27214
Col1a2	1.04658	5.92486	0.000295075	0.00778707	protein_coding	collagen, type I, alpha 2	ENSMUSG00000029661	12843
Igsf10	1.0463	-1.4277	0.158388	0.376376	protein_coding	immunoglobulin superfamily, member 10	ENSMUSG00000036334	242050
Gm34455	1.04542	-1.29089	0.154667	0.37198	lncRNA	predicted gene, 34455	ENSMUSG00000118107
Gm45501	1.0449	-1.0662	0.149545	0.363731	TEC	predicted gene 45501	ENSMUSG00000110159
Krt6b	1.04453	2.2768	0.00421873	0.04467	protein_coding	keratin 6B	ENSMUSG00000023041	16688
Bora	1.04435	3.36843	0.00140007	0.0215806	protein_coding	bora, aurora kinase A activator	ENSMUSG00000022070	77744
Gm7278	1.04391	-0.0964568	0.0473587	0.191304	processed_pseudogene	predicted gene 7278	ENSMUSG00000080950
Gm28529	1.04352	-1.33304	0.181343	0.405909	lncRNA	predicted gene 28529	ENSMUSG00000101320
1500002F19Rik	1.04192	-1.34619	0.153845	0.370639	lncRNA	RIKEN cDNA 1500002F19 gene	ENSMUSG00000097595
Tlx3	1.04085	0.135031	0.0697223	0.236909	protein_coding	T cell leukemia, homeobox 3	ENSMUSG00000040610	27140
Gm28068	1.03934	-1.43051	0.178157	0.40161	lncRNA	predicted gene 28068	ENSMUSG00000100287
Slc9a2	1.03785	-0.772524	0.0889424	0.271596	protein_coding	solute carrier family 9 (sodium/hydrogen exchanger), member 2	ENSMUSG00000026062	226999
Elmo1	1.03711	3.3072	0.00443854	0.0463013	protein_coding	engulfment and cell motility 1	ENSMUSG00000041112	140580
Chrm3	1.03679	3.80937	0.00227423	0.0302528	protein_coding	cholinergic receptor, muscarinic 3, cardiac	ENSMUSG00000046159	12671
Fam20c	1.03659	2.105	0.00500387	0.0499351	protein_coding	FAM20C, golgi associated secretory pathway kinase	ENSMUSG00000025854	80752
Sowahc	1.03607	3.08441	0.00245458	0.0316408	protein_coding	sosondowah ankyrin repeat domain family member C	ENSMUSG00000098188	268301
Gm13394	1.03594	8.95932	0.00479148	0.0484598	processed_pseudogene	predicted gene 13394	ENSMUSG00000083773
Pcdhga10	1.03572	0.810415	0.0640241	0.226538	protein_coding	protocadherin gamma subfamily A, 10	ENSMUSG00000102222	93722
Cenpj	1.03553	3.03322	0.00162448	0.0240811	protein_coding	centromere protein J	ENSMUSG00000064128	219103
Cep152	1.03431	3.04596	0.00162914	0.0241271	protein_coding	centrosomal protein 152	ENSMUSG00000068394	99100
Gm49502	1.03411	-0.615842	0.0828889	0.26076	TEC	predicted gene, 49502	ENSMUSG00000116226
Gm5182	1.03363	0.826135	0.02112	0.119014	processed_pseudogene	predicted gene 5182	ENSMUSG00000111942
Srebf2	1.03353	6.13747	0.0016921	0.0247286	protein_coding	sterol regulatory element binding factor 2	ENSMUSG00000022463	20788
Gm9797	1.03343	2.98016	0.00500608	0.0499351	transcribed_processed_pseudogene	predicted pseudogene 9797	ENSMUSG00000045455
Gm18283	1.03263	0.202337	0.0595302	0.218426	processed_pseudogene	predicted gene, 18283	ENSMUSG00000115920
Adgrd1	1.03234	-0.181948	0.0573016	0.213688	protein_coding	adhesion G protein-coupled receptor D1	ENSMUSG00000044017	243277
Gm10524	1.03218	3.63603	0.00126201	0.0202171	TEC	predicted gene 10524	ENSMUSG00000097141
Gm20521	1.03204	0.981248	0.0574467	0.213886	protein_coding	predicted gene 20521	ENSMUSG00000092232
Gm38279	1.0315	1.8712	0.00800352	0.0666214	TEC	predicted gene, 38279	ENSMUSG00000104080
Gm42687	1.02977	3.66509	0.000820091	0.0150343	TEC	predicted gene 42687	ENSMUSG00000105108
C2cd4b	1.0295	-0.374512	0.106015	0.300507	protein_coding	C2 calcium-dependent domain containing 4B	ENSMUSG00000091956	75697
Fasn	1.02895	9.45324	0.00461208	0.0475354	protein_coding	fatty acid synthase	ENSMUSG00000025153	14104
Fus	1.02771	5.18261	0.00893675	0.0710673	protein_coding	fused in sarcoma	ENSMUSG00000030795	233908
Sag	1.02712	0.20681	0.0729267	0.243682	protein_coding	S-antigen, retina and pineal gland (arrestin)	ENSMUSG00000056055	20215
Map6	1.02656	3.23724	0.00192513	0.0270373	protein_coding	microtubule-associated protein 6	ENSMUSG00000055407	17760
Dek	1.02639	6.25148	0.000322606	0.00816584	protein_coding	DEK proto-oncogene (DNA binding)	ENSMUSG00000021377	110052
Glt8d2	1.02567	-0.699134	0.106151	0.300728	protein_coding	glycosyltransferase 8 domain containing 2	ENSMUSG00000020251	74782
Gm4737	1.02511	6.94941	0.000312494	0.00806852	protein_coding	predicted gene 4737	ENSMUSG00000048087	11615
Ctsk	1.0248	1.15948	0.0202359	0.115673	protein_coding	cathepsin K	ENSMUSG00000028111	13038
Chit1	1.02459	0.0585615	0.0589723	0.217303	protein_coding	chitinase 1 (chitotriosidase)	ENSMUSG00000026450	71884
Mamld1	1.02329	1.76827	0.0750673	0.247716	protein_coding	mastermind-like domain containing 1	ENSMUSG00000059401	333639
Gm49383	1.02241	2.05142	0.0362893	0.164614	protein_coding	predicted gene, 49383	ENSMUSG00000113149
Steap1	1.02239	3.16368	0.00157221	0.0234519	protein_coding	six transmembrane epithelial antigen of the prostate 1	ENSMUSG00000015652	70358
Zmiz2	1.02006	3.76396	0.0787638	0.253876	protein_coding	zinc finger, MIZ-type containing 2	ENSMUSG00000041164	52915
Fkbp7	1.01981	2.20856	0.00388391	0.0424391	protein_coding	FK506 binding protein 7	ENSMUSG00000002732	14231
C2cd2	1.0197	3.89806	0.00129146	0.0205823	protein_coding	C2 calcium-dependent domain containing 2	ENSMUSG00000045975	207781
Dusp9	1.01932	2.46474	0.00406155	0.043723	protein_coding	dual specificity phosphatase 9	ENSMUSG00000031383	75590
Gm37733	1.01927	-0.899783	0.106337	0.301035	TEC	predicted gene, 37733	ENSMUSG00000103227
N4bp3	1.0191	3.42605	0.0010995	0.0183934	protein_coding	NEDD4 binding protein 3	ENSMUSG00000001053	212706
Snph	1.01884	-1.20002	0.242309	0.476338	protein_coding	syntaphilin	ENSMUSG00000027457	241727
Gm40847	1.01879	-0.301018	0.0886196	0.271198	lncRNA	predicted gene, 40847	ENSMUSG00000113778
Inhba	1.01739	7.42739	0.000410935	0.0096015	protein_coding	inhibin beta-A	ENSMUSG00000041324	16323
Ago2	1.01664	6.16484	0.0320532	0.153237	protein_coding	argonaute RISC catalytic subunit 2	ENSMUSG00000036698	239528
Zfp383	1.01632	0.861959	0.0488264	0.194346	protein_coding	zinc finger protein 383	ENSMUSG00000099689	73729
Tspan33	1.01282	2.49206	0.00496295	0.0496969	protein_coding	tetraspanin 33	ENSMUSG00000001763	232670
Gm3756	1.01278	0.759515	0.0221624	0.12257	processed_pseudogene	predicted gene 3756	ENSMUSG00000091639
Apoc4	1.01182	-0.529496	0.0800453	0.256035	protein_coding	apolipoprotein C-IV	ENSMUSG00000074336	11425
Mphosph9	1.01133	3.49431	0.00267339	0.0335061	protein_coding	M-phase phosphoprotein 9	ENSMUSG00000038126	269702
Rmi2	1.01109	-0.0729208	0.0657832	0.229792	protein_coding	RecQ mediated genome instability 2	ENSMUSG00000037991	223970
Nup160	1.0103	5.31007	0.000868707	0.0157026	protein_coding	nucleoporin 160	ENSMUSG00000051329	59015
Iigp1	1.01027	0.725826	0.0217588	0.121185	protein_coding	interferon inducible GTPase 1	ENSMUSG00000054072	60440
Dynlt2a1	1.01004	-1.42646	0.166343	0.386561	protein_coding	dynein light chain Tctex-type 2A1	ENSMUSG00000079707	21647
Phactr4	1.00957	4.07153	0.0432081	0.182231	protein_coding	phosphatase and actin regulator 4	ENSMUSG00000066043	100169
Naa50	1.00954	6.82746	0.00101655	0.0174777	protein_coding	N(alpha)-acetyltransferase 50, NatE catalytic subunit	ENSMUSG00000022698	72117
Sbsn	1.00879	2.70233	0.00245512	0.0316408	protein_coding	suprabasin	ENSMUSG00000046056	282619
Slc35f2	1.00846	0.540696	0.0354607	0.162091	protein_coding	solute carrier family 35, member F2	ENSMUSG00000042195	72022
Ddx11	1.0081	3.93675	0.00113481	0.0187813	protein_coding	DEAD/H box helicase 11	ENSMUSG00000035842	320209
Pgap1	1.00735	3.71168	0.000891837	0.0160086	protein_coding	post-GPI attachment to proteins 1	ENSMUSG00000073678	241062
Pcdh15	1.00599	-0.847597	0.110976	0.308197	protein_coding	protocadherin 15	ENSMUSG00000052613	11994
Gm10076	1.00444	-0.641745	0.160149	0.378642	lncRNA	predicted gene 10076	ENSMUSG00000060143
Gm43597	1.00384	0.616342	0.0317406	0.152274	lncRNA	predicted gene 43597	ENSMUSG00000107096
Dubr	1.00309	1.72562	0.00981358	0.0754642	lncRNA	Dppa2 upstream binding RNA	ENSMUSG00000022639
Cgas	1.0023	1.62619	0.0110782	0.0814399	protein_coding	cyclic GMP-AMP synthase	ENSMUSG00000032344	214763
Gm7045	1.00223	-1.40696	0.161489	0.380014	processed_pseudogene	predicted gene 7045	ENSMUSG00000113473
Dock3	0.999529	0.357353	0.0588373	0.217031	protein_coding	dedicator of cyto-kinesis 3	ENSMUSG00000039716	208869
Tm7sf2	0.997316	3.03359	0.0025738	0.0326007	protein_coding	transmembrane 7 superfamily member 2	ENSMUSG00000024799	73166
Chsy3	0.996668	-0.0553929	0.0654429	0.229206	protein_coding	chondroitin sulfate synthase 3	ENSMUSG00000058152	78923
Gm20708	0.996419	-1.36552	0.235435	0.468854	protein_coding	predicted gene 20708	ENSMUSG00000093485
Fam83a	0.995214	4.72995	0.00061207	0.0125252	protein_coding	family with sequence similarity 83, member A	ENSMUSG00000051225	239463
Ripor1	0.994826	2.72139	0.169896	0.390923	protein_coding	RHO family interacting cell polarization regulator 1	ENSMUSG00000038604	75687
Insig1	0.993886	5.08169	0.000544129	0.0114995	protein_coding	insulin induced gene 1	ENSMUSG00000045294	231070
Fam98b	0.992438	3.22614	0.0238895	0.12899	protein_coding	family with sequence similarity 98, member B	ENSMUSG00000027349	68215
Ank1	0.992411	-1.23988	0.148875	0.363071	protein_coding	ankyrin 1, erythroid	ENSMUSG00000031543	11733
Lama2	0.992078	0.560866	0.0405469	0.174965	protein_coding	laminin, alpha 2	ENSMUSG00000019899	16773
Gm4332	0.98926	4.9149	0.226045	0.458745	processed_pseudogene	predicted gene 4332	ENSMUSG00000106037
Gm15298	0.987241	0.258175	0.0422647	0.179503	lncRNA	predicted gene 15298	ENSMUSG00000086907
Gm4459	0.987052	1.884	0.0728122	0.243447	processed_pseudogene	predicted gene 4459	ENSMUSG00000083626
Proser1	0.987	2.77366	0.0374632	0.167972	protein_coding	proline and serine rich 1	ENSMUSG00000049504	212127
Spry4	0.985095	2.1661	0.0392901	0.172323	protein_coding	sprouty RTK signaling antagonist 4	ENSMUSG00000024427	24066
Nup155	0.984557	6.27767	0.000441419	0.0100856	protein_coding	nucleoporin 155	ENSMUSG00000022142	170762
Tgm5	0.984218	1.85515	0.00869399	0.0697094	protein_coding	transglutaminase 5	ENSMUSG00000053675	74176
Slc19a1	0.984089	3.97509	0.00080193	0.0148597	protein_coding	solute carrier family 19 (folate transporter), member 1	ENSMUSG00000001436	20509
1700113A16Rik	0.983922	-1.00992	0.171156	0.392217	lncRNA	RIKEN cDNA 1700113A16 gene	ENSMUSG00000096935	76642
Zfp750	0.983133	4.34086	0.00691812	0.0606753	protein_coding	zinc finger protein 750	ENSMUSG00000039238	319530
Pmp22	0.981595	3.23335	0.00170354	0.0248022	protein_coding	peripheral myelin protein 22	ENSMUSG00000018217	18858
Hsph1	0.98142	6.96656	0.000974757	0.0169472	protein_coding	heat shock 105kDa/110kDa protein 1	ENSMUSG00000029657	15505
Naf1	0.981372	2.72593	0.0317796	0.15233	protein_coding	nuclear assembly factor 1 ribonucleoprotein	ENSMUSG00000014907	234344
Them6	0.9807	1.84568	0.0123244	0.0873993	protein_coding	thioesterase superfamily member 6	ENSMUSG00000056665	223626
C2cd3	0.980204	4.41567	0.00987663	0.075742	protein_coding	C2 calcium-dependent domain containing 3	ENSMUSG00000047248	277939
Slc2a1	0.980152	6.72193	0.000537426	0.0113854	protein_coding	solute carrier family 2 (facilitated glucose transporter), member 1	ENSMUSG00000028645	20525
Tfap2a	0.980089	3.20375	0.0819133	0.259042	protein_coding	transcription factor AP-2, alpha	ENSMUSG00000021359	21418
Gm49308	0.979754	-0.564443	0.0861608	0.266783	TEC	predicted gene, 49308	ENSMUSG00000115210
U5	0.97975	-0.252438	0.109021	0.305503	snRNA	U5 spliceosomal RNA	ENSMUSG00000119459	115490087
Usp36	0.977862	5.28085	0.00851426	0.0688679	protein_coding	ubiquitin specific peptidase 36	ENSMUSG00000033909	72344
D630039A03Rik	0.975466	-0.432489	0.117728	0.318609	protein_coding	RIKEN cDNA D630039A03 gene	ENSMUSG00000052117	242484
Tet1	0.975264	1.01633	0.0531316	0.204532	protein_coding	tet methylcytosine dioxygenase 1	ENSMUSG00000047146	52463
Phex	0.974378	-1.31007	0.159637	0.377931	protein_coding	phosphate regulating endopeptidase homolog, X-linked	ENSMUSG00000057457	18675
Cbx5	0.973095	7.29998	0.000717046	0.0139195	protein_coding	chromobox 5	ENSMUSG00000009575	12419
Fads1	0.972635	5.52967	0.00050897	0.0110272	protein_coding	fatty acid desaturase 1	ENSMUSG00000010663	76267
Rnf26	0.971957	3.66722	0.0017511	0.0253044	protein_coding	ring finger protein 26	ENSMUSG00000053128	213211
Pcdhgb5	0.971757	1.77134	0.00844938	0.0686723	protein_coding	protocadherin gamma subfamily B, 5	ENSMUSG00000103749	93702
Rpa1	0.971594	6.1961	0.00044668	0.0101608	protein_coding	replication protein A1	ENSMUSG00000000751	68275
Kif7	0.971461	1.59318	0.0113337	0.0823659	protein_coding	kinesin family member 7	ENSMUSG00000050382	16576
5033403F01Rik	0.969246	-1.40163	0.19427	0.422555	lncRNA	RIKEN cDNA 5033403F01 gene	ENSMUSG00000096932
Gpr137b	0.968812	4.72625	0.000660752	0.0131999	protein_coding	G protein-coupled receptor 137B	ENSMUSG00000021306	83924
Satb2	0.968094	-0.103598	0.0730332	0.24388	protein_coding	special AT-rich sequence binding protein 2	ENSMUSG00000038331	212712
Unc80	0.967948	-0.170349	0.0627231	0.224218	protein_coding	unc-80, NALCN activator	ENSMUSG00000055567	329178
Metrn	0.967791	2.35779	0.00626034	0.0571136	protein_coding	meteorin, glial cell differentiation regulator	ENSMUSG00000002274	70083
Cachd1	0.967689	3.07865	0.0166497	0.1035	protein_coding	cache domain containing 1	ENSMUSG00000028532	320508
Dnm3os	0.967442	-1.48482	0.188048	0.414433	lncRNA	dynamin 3, opposite strand	ENSMUSG00000078190	474332
Gm44873	0.965439	1.65803	0.0140458	0.0940293	TEC	predicted gene 44873	ENSMUSG00000109105
Mss51	0.964628	-0.753896	0.108204	0.304282	protein_coding	MSS51 mitochondrial translational activator	ENSMUSG00000021815	74843
Slit2	0.96409	4.39785	0.00531486	0.0514728	protein_coding	slit guidance ligand 2	ENSMUSG00000031558	20563
Gm29666	0.963878	-0.0602715	0.0579464	0.214949	protein_coding	predicted gene 29666	ENSMUSG00000100967
Dpysl5	0.963871	1.39718	0.0576647	0.214323	protein_coding	dihydropyrimidinase-like 5	ENSMUSG00000029168	65254
Phlda2	0.963674	0.551423	0.0392817	0.172323	protein_coding	pleckstrin homology like domain, family A, member 2	ENSMUSG00000010760	22113
Cx3cr1	0.962456	-0.959232	0.141386	0.354179	protein_coding	chemokine (C-X3-C motif) receptor 1	ENSMUSG00000052336	13051
Orc6	0.961596	4.29825	0.00152385	0.0229854	protein_coding	origin recognition complex, subunit 6	ENSMUSG00000031697	56452
Dmkn	0.960897	0.680936	0.0353164	0.161764	protein_coding	dermokine	ENSMUSG00000060962	73712
Cdk6	0.959721	6.32638	0.00555716	0.0529702	protein_coding	cyclin-dependent kinase 6	ENSMUSG00000040274	12571
Arid1a	0.959523	5.40919	0.0817213	0.258788	protein_coding	AT rich interactive domain 1A (SWI-like)	ENSMUSG00000007880	93760
Lipt2	0.959436	2.40971	0.00503178	0.0500122	protein_coding	lipoyl(octanoyl) transferase 2 (putative)	ENSMUSG00000030725	67164
Ccdc88b	0.958551	-0.896652	0.12495	0.330195	protein_coding	coiled-coil domain containing 88B	ENSMUSG00000047810	78317
Gm49891	0.958455	-0.896725	0.124986	0.330232	lncRNA	predicted gene, 49891	ENSMUSG00000117251
Cd33	0.958216	-0.171843	0.0650132	0.228579	protein_coding	CD33 antigen	ENSMUSG00000004609	12489
Per1	0.957219	5.22654	0.0282017	0.142536	protein_coding	period circadian clock 1	ENSMUSG00000020893	18626
Nav2	0.954461	4.63847	0.0694754	0.236537	protein_coding	neuron navigator 2	ENSMUSG00000052512	78286
Gm3325	0.953881	2.44074	0.00442802	0.0462539	transcribed_processed_pseudogene	predicted gene 3325	ENSMUSG00000113836	100041420
Atxn2l	0.953467	5.02022	0.0507885	0.19902	protein_coding	ataxin 2-like	ENSMUSG00000032637	233871
Cd47	0.95259	5.41069	0.00210643	0.0288535	protein_coding	CD47 antigen (Rh-related antigen, integrin-associated signal transducer)	ENSMUSG00000055447	16423
E2f1	0.95244	4.07148	0.00187572	0.0266088	protein_coding	E2F transcription factor 1	ENSMUSG00000027490	13555
Pde4d	0.951931	4.02889	0.0014717	0.0224834	protein_coding	phosphodiesterase 4D, cAMP specific	ENSMUSG00000021699	238871
Pygl	0.950682	0.463537	0.0371935	0.167053	protein_coding	liver glycogen phosphorylase	ENSMUSG00000021069	110095
Rgs20	0.950673	1.81692	0.00997327	0.0761044	protein_coding	regulator of G-protein signaling 20	ENSMUSG00000002459	58175
Ppp1r3e	0.949507	-1.11899	0.147722	0.36164	protein_coding	protein phosphatase 1, regulatory subunit 3E	ENSMUSG00000072494	105651
Hs3st1	0.949442	3.44464	0.00211174	0.0288537	protein_coding	heparan sulfate (glucosamine) 3-O-sulfotransferase 1	ENSMUSG00000051022	15476
Nat8f2	0.948195	-0.280102	0.0739341	0.245407	protein_coding	N-acetyltransferase 8 (GCN5-related) family member 2	ENSMUSG00000033634	93673
Hsd17b7	0.948103	5.37912	0.000576006	0.011961	protein_coding	hydroxysteroid (17-beta) dehydrogenase 7	ENSMUSG00000026675	15490
Mmp7	0.947856	2.11058	0.00635371	0.0575072	protein_coding	matrix metallopeptidase 7	ENSMUSG00000018623	17393
B230220B15Rik	0.947238	-0.0204904	0.0595309	0.218426	lncRNA	RIKEN cDNA B230220B15 gene	ENSMUSG00000114627	102634835
Nup133	0.946469	5.33209	0.000617378	0.0126099	protein_coding	nucleoporin 133	ENSMUSG00000039509	234865
	0.945654	0.934707	0.0726126	0.242982	miRNA		ENSMUSG00002075454
Ammecr1	0.944803	4.68631	0.00344158	0.0392011	protein_coding	Alport syndrome, mental retardation, midface hypoplasia and elliptocytosis chromosomal region gene 1	ENSMUSG00000042225	56068
Scara3	0.94389	0.197464	0.0618095	0.222543	protein_coding	scavenger receptor class A, member 3	ENSMUSG00000034463	219151
Pgk1	0.943449	9.02801	0.00241949	0.0314168	protein_coding	phosphoglycerate kinase 1	ENSMUSG00000062070	18655
Acat3	0.942063	0.0504497	0.104361	0.297836	protein_coding	acetyl-Coenzyme A acetyltransferase 3	ENSMUSG00000062480	224530
Rgs9bp	0.941716	-1.52316	0.200903	0.430277	protein_coding	regulator of G-protein signalling 9 binding protein	ENSMUSG00000056043	243923
Slc25a10	0.94098	5.96997	0.000552736	0.011618	protein_coding	solute carrier family 25 (mitochondrial carrier, dicarboxylate transporter), member 10	ENSMUSG00000025792	27376
Nup188	0.94086	5.71767	0.00355169	0.040014	protein_coding	nucleoporin 188	ENSMUSG00000052533	227699
Emilin1	0.940819	1.44921	0.0201667	0.115491	protein_coding	elastin microfibril interfacer 1	ENSMUSG00000029163	100952
Fzd9	0.940709	-0.0720863	0.0667674	0.231645	protein_coding	frizzled class receptor 9	ENSMUSG00000049551	14371
Sox5	0.93875	1.76068	0.0185267	0.110511	protein_coding	SRY (sex determining region Y)-box 5	ENSMUSG00000041540	20678
[truncated: 14,129 more rows]
