# Supplementary material for: CDK12 promotes tumorigenesis but induces vulnerability to therapies inhibiting folate one-carbon metabolism in breast cancer
Source: Nat Commun. 2022 May 12;13:2642. doi: 10.1038/s41467-022-30375-8 (PMC9098894; doi:10.1038/s41467-022-30375-8)
Supplement: Supplementary file 5 — Supplementary Data 2 [file 41467_2022_30375_MOESM5_ESM.xlsx]

## Sheet: metabolites
Hits	T.stat	p.value	-Log10(p)	FDR
Allocystathionine	51.636	3.16e-19	18.501	2.49e-17		This table contains the list of metabolites differentially regulated in the untargeted metabolomics analysis of CDK12-OE vs. control EV MCF10A cells by LC-MS. For each entry, the following information is reported (from left to right): - Hit (metabolite name corresponding to KEGG nomenclature); - T.stat (T-Statistics, cutoff>1.5 for significantly higher metabolite abundance in CDK12-OE vs. EV MCF1…
5,10-Methylene-THF	46.27	1.81e-18	17.743	7.14e-17
5,10-Methenyltetrahydrofolic acid	34.099	2.28e-16	15.643	4.65e-15
Creatine	34.025	2.36e-16	15.628	4.65e-15
Glycine	25.358	2.4e-14	13.621	3.79e-13
Glucose 6-phosphate	24.562	3.94e-14	13.404	4.45e-13
Fructose 6-phosphate	24.562	3.94e-14	13.404	4.45e-13
Tryptophan	-18	4.83e-12	11.316	4.77e-11
Phenylalanine	17.013	1.14e-11	10.943	1e-10
5'-Methylthioadenosine	16.351	2.08e-11	10.681	1.65e-10
S-Adenosylhomocysteine	15.239	6.03e-11	10.22	4.33e-10
S-Adenosylmethioninamine	11.594	3.38e-09	8.471	2.23e-08
4-Hydroxyproline	-9.3983	6.47e-08	7.1892	3.62e-07
Glutamic gamma-semialdehyde	-9.3983	6.47e-08	7.1892	3.62e-07
Lactic acid	9.3564	6.87e-08	7.1628	3.62e-07
Glutamine	9.16	9.18e-08	7.0372	4.53e-07
Acetic acid	-8.2354	3.8e-07	6.4203	1.77e-06
Oxoglutaric acid	-8.0858	4.83e-07	6.3163	1.88e-06
Acetoacetic acid	-8.0636	5e-07	6.3008	1.88e-06
2-Hydroxyglutaric acid	-8.0636	5e-07	6.3008	1.88e-06
Succinic acid semialdehyde	-8.0636	5e-07	6.3008	1.88e-06
5-amino-pentanoic acid	7.3981	1.51e-06	5.822	5.17e-06
Valine	7.3981	1.51e-06	5.822	5.17e-06
Pyrophosphate	6.9243	3.42e-06	5.4656	1.13e-05
GDP	-5.964	1.98e-05	4.7027	6.27e-05
Fumaric acid	-5.5512	4.38e-05	4.3581	0.00013321
Serine	5.1757	9.2e-05	4.0363	0.00026915
Hydroxykynurenine	5.0862	0.00011002	3.9585	0.00031041
Adenine	4.9658	0.00014022	3.8532	0.00038197
ADP	-4.7775	0.00020556	3.6871	0.00054131
Glutamic acid 5-phosphate	4.5754	0.00031116	3.507	0.00079297
Leucine	-4.4001	0.00044717	3.3495	0.0011039
Cysteine	4.2425	0.00062079	3.2071	0.0014861
Malic acid	-3.8722	0.0013507	2.8695	0.0031383
Hypoxanthine	3.7483	0.0017542	2.7559	0.0039595
AMP	-3.6845	0.0020072	2.6974	0.0044047
Lysine	-3.2372	0.0051586	2.2875	0.011014
Citric acid	-3.1292	0.0064714	2.189	0.013392
Methionine	-3.119	0.006611	2.1797	0.013392
Adenosine	3.0242	0.0080621	2.0936	0.015923
Isocitric acid	-3.0017	0.0084487	2.0732	0.016279
Fructose 1,6-bisphosphate	-2.8317	0.012027	1.9198	0.022623
Threonine	2.7152	0.015288	1.8157	0.028087
cis-Aconitic acid	-2.5827	0.020031	1.6983	0.035965
Succinic acid	-2.5197	0.022755	1.6429	0.039948
GMP	-2.505	0.023437	1.6301	0.040251
