# Supplementary material for: CDK12 promotes tumorigenesis but induces vulnerability to therapies inhibiting folate one-carbon metabolism in breast cancer
Source: Nat Commun. 2022 May 12;13:2642. doi: 10.1038/s41467-022-30375-8 (PMC9098894; doi:10.1038/s41467-022-30375-8)
Supplement: Supplementary file 6 — Supplementary Data 3 [file 41467_2022_30375_MOESM6_ESM.xlsx]

## Sheet: EV (CTR)
enzyme ID	RXN	FLUX	LB (Lower Boundary)	UB (Upper Boundary)
HK	GLC.C -> G6P	40.1233	39.389	41.3157
PGI net	G6P <-> F6P	40.1233	33.7395	41.3244
PFK	F6P -> FBP	40.1233	38.461	41.3248
ALDO net	FBP <-> DHAP + GAP	40.1233	38.461	41.3248
TPI net	DHAP <-> GAP	40.1233	38.4609	41.3249
GAPDH net	GAP <-> 3PG	80.2466	78.7097	82.6501
ENO net	3PG <-> PEP	80.2466	78.6507	82.6479
PK	PEP -> PYR	80.2466	78.6507	82.6479
LDH net	PYR <-> LAC	85.024	83.7382	86.2804
G6PDH	G6P -> RU5P + CO2	3.495e-06	0	7.2403
R5PE net	RU5P <-> R5P	3.495e-06	NaN	2.4137
R5PI net	RU5P <-> X5P	-2.2758e-12	-0.1077	4.8276
TK1 net	X5P <-> GAP + EC2	-2.2758e-12	-0.1077	4.8276
TK2 net	F6P <-> E4P + EC2	1.1379e-12	-2.4138	0.0539
TK3 net	S7P <-> R5P + EC2	1.1379e-12	-2.4138	0.0539
TA1 net	F6P <-> GAP + EC3	1.1379e-12	-2.4138	0.0539
TA2 net	S7P <-> E4P + EC3	-1.1379e-12	-0.0539	2.4138
PDH	PYR -> AcCoA + CO2	3.9097	3.1653	6.6829
CS	OAA + AcCoA -> CIT	4.5921	3.7365	7.9559
IDH net	CIT <-> AKG + CO2	4.5921	3.7207	5.5301
ADH	AKG -> SUC + CO2	12.4387	10.7483	14.0014
SUDH net	SUC <-> FUM	12.4387	10.7482	14.0011
FUMS net	FUM <-> MAL	12.4387	10.7482	14.0011
MDH net	MAL <-> OAA	2.7293	1.457	6.1001
ME	MAL -> PYR + CO2	9.7094	8.3374	11.109
PYC	PYR + CO2 -> OAA	1.0223	0.3678	1.715
ACL	CIT -> AcCoA.C + MAL	3.765e-05	0	3.2681
GDH net	AKG <-> GLU	-7.8466	-8.6612	-6.6948
ARGS	ARG -> GLU	1.9158	1.2262	NaN
GLS net	GLN <-> GLU	7.5752	6.8377	8.3057
AST net	OAA <-> ASP	-0.8405	-1.7916	-0.0723
ASNS net	ASP <-> ASN	-0.8405	-1.7916	-0.0723
PST	3PG -> SER	1e-07	0	2.736
SHT net	SER <-> GLY + MEETHF	8.7407e-05	0	NaN
CYST net	SER <-> CYS	-9.3657e-05	NaN	0.1004
GLYS	CO2 + MEETHF -> Gly	8.3582e-05	0	6.7354
ALT net	PYR <-> ALA	9.1e-06	0	2.749
BAA1	ILE + CO2 -> SUC + AcCoA + CO2	9.9999e-08	0	0.329
BAA2	LEU + CO2 -> AcCoA + AcCoA + AcCoA + CO2	0.2275	0	0.5198
ALAR	ALA -> ALA.E	1e-07	0	2.7497
ARGR	ARG.E -> ARG	1.9158	1.2281	2
ASNR	ASN.E -> ASN	0.8405	0.1612	1.7966
CYSR	CYS.E -> CYS	9.5832e-05	0	2
Glutamte Secretion	GLU -> GLU.E	1.6445	1.6403	1.6486
Glutamine Uptake	GLN.E -> GLN	7.5752	6.8378	8.3057
GLYR	GLY -> GLY.E	7.7537e-05	0	6.736
ILER	ILE.E -> ILE	4.96e-06	NaN	0.3493
LEUR	LEU.E -> LEU	0.2275	NaN	0.7728
SEER	SER.E -> SER	1.0002e-07	0	2
Glucose Uptake	GLC.E -> GLC.C	40.1233	39.389	41.3157
LIPS	8*AcCoA.C -> LIPID	1e-07	0	0.4085
Lac Secretion	LAC -> LAC.E	85.024	83.7382	86.2804
BIOM	90*ALA + 56.55*ARG + 43.2*ASN + 21.75*CYS + 48.3*GLN + 57.9*GLU + 98.7*GLY + 48.6*ILE + 84.6*LEU + 64.5*SER + 34.95*R5P + 38.25*MEETHF + 34.95*CO2 + 17.25*DHAP + 368.5*AcCoA.C -> Biomass	1e-07	0	0.0046
Enter-ID	CO2 -> sink	29.6275	21.6411	37.9738

## Sheet: CDK12-OE (CDK12)
enzyme ID	RXN	FLUX	LB (Lower Boundary)	UB (Upper Boundary)
HK	GLC.C -> G6P	49.525	47.1431	52.2586
PGI net	G6P <-> F6P	49.525	30.6523	52.2583
PFK	F6P -> FBP	49.525	43.6769	52.2583
ALDO net	FBP <-> DHAP + GAP	49.525	43.6769	52.2583
TPI net	DHAP <-> GAP	49.525	43.6775	52.2583
GAPDH net	GAP <-> 3PG	99.0501	93.0868	104.517
ENO net	3PG <-> PEP	99.0501	92.1676	104.588
PK	PEP -> PYR	99.0501	92.1676	104.588
LDH net	PYR <-> LAC	99.4912	92.5618	104.566
G6PDH	G6P -> RU5P + CO2	1e-07	0	19.867
R5PE net	RU5P <-> R5P	2.3633e-06	NaN	6.6237
R5PI net	RU5P <-> X5P	-2.2631e-06	-0.2422	13.2465
TK1 net	X5P <-> GAP + EC2	-2.2633e-06	-0.2422	13.2465
TK2 net	F6P <-> E4P + EC2	1.1317e-06	-6.6233	0.1211
TK3 net	S7P <-> R5P + EC2	1.1317e-06	-6.6233	0.1211
TA1 net	F6P <-> GAP + EC3	1.1317e-06	-6.6233	0.1211
TA2 net	S7P <-> E4P + EC3	-1.1317e-06	-0.1211	6.6233
PDH	PYR -> AcCoA + CO2	7.1759	5.8029	16.1891
CS	OAA + AcCoA -> CIT	8.1305	6.6742	18.6834
IDH net	CIT <-> AKG + CO2	8.1304	6.5517	9.7636
ADH	AKG -> SUC + CO2	16.1974	13.1103	18.3882
SUDH net	SUC <-> FUM	16.1974	13.1102	18.3882
FUMS net	FUM <-> MAL	16.1974	13.1102	18.3882
MDH net	MAL <-> OAA	5.9069	4.2108	16.5373
ME	MAL -> PYR + CO2	10.2905	7.7636	12.0858
PYC	PYR + CO2 -> OAA	1.4819	0.6021	2.39
ACL	CIT -> AcCoA.C + MAL	3.765e-05	3.6916e-05	10.3574
GDH net	AKG <-> GLU	-8.067	-8.8228	-6.067
ARGS	ARG -> GLU	2	1.1902	NaN
GLS net	GLN <-> GLU	6.796	5.8874	7.552
AST net	OAA <-> ASP	-0.7416	-1.994	0.0919
ASNS net	ASP <-> ASN	-0.7416	-1.994	0.0919
PST	3PG -> SER	1.0001e-07	0	8.734
SHT net	SER <-> GLY + MEETHF	4	3.0107	12.7321
CYST net	SER <-> CYS	-2	NaN	0.248
GLYS	CO2 + MEETHF -> Gly	4	2.5719	12.7324
ALT net	PYR <-> ALA	1.1916	NaN	10.1647
BAA1	ILE + CO2 -> SUC + AcCoA + CO2	9.9956e-08	0	0.7272
BAA2	LEU + CO2 -> AcCoA + AcCoA + AcCoA + CO2	0.3182	0	1.0729
ALAR	ALA -> ALA.E	1.1916	0	10.1647
ARGR	ARG.E -> ARG	2	1.2137	2
ASNR	ASN.E -> ASN	0.7416	0	2
CYSR	CYS.E -> CYS	2	0	2
Glutamte Secretion	GLU -> GLU.E	0.729	0.7248	0.7332
Glutamine Uptake	GLN.E -> GLN	6.796	6.0466	7.5519
GLYR	GLY -> GLY.E	4	1.5249	12.7321
ILER	ILE.E -> ILE	4.96e-06	NaN	0.7584
LEUR	LEU.E -> LEU	0.3182	NaN	1.6077
SEER	SER.E -> SER	2	0	2
Glucose Uptake	GLC.E -> GLC.C	49.525	47.1431	52.2586
LIPS	8*AcCoA.C -> LIPID	9.9974e-08	0	1.2948
Lac Secretion	LAC -> LAC.E	99.4912	92.5618	104.566
BIOM	90*ALA + 56.55*ARG + 43.2*ASN + 21.75*CYS + 48.3*GLN + 57.9*GLU + 98.7*GLY + 48.6*ILE + 84.6*LEU + 64.5*SER + 34.95*R5P + 38.25*MEETHF + 34.95*CO2 + 17.25*DHAP + 368.5*AcCoA.C -> Biomass	1e-07	0	0.0115
Enter-ID	CO2 -> sink	36.3123	25.9369	59.3883
